# Supplementary material for: Meta-analysis of Immunochip data of four autoimmune diseases reveals novel single-disease and cross-phenotype associations
Source: Genome Med. 2018 Dec 20;10:97. doi: 10.1186/s13073-018-0604-8 (PMC6302306; doi:10.1186/s13073-018-0604-8)
Supplement: Supplementary file 1 — Table S1. Case/control datasets included in the study. Table S2. Loci reaching genome-wide level of significance in the subset-based meta-analysis and showing independent effect after linkage disequilibrium (LD)-clumping (r2 < 0.05 within 500 kB up- or downstream of the lead SNP). Table S4. Comparison of the results obtained with ASSET and CCMA for the 38 pleiotropic variants identified in our study. Table S5. Novel genome-wide associations for celiac disease, systemic sclerosis and type 1 diabetes (p value < 5 × 10–6 in the subset based meta-analysis and p value < 5 × 10–8 in each disease-specific meta-analysis). Table S7. Potential role of the lead polymorphisms (pleiotropic and single-disease associated variants), and their proxies (r2 ≥ 0.8) as expression quantitative trait loci (eQTLs) in whole blood, immune cell lines or tissues relevant for the diseases under study. Table S8. Specific cell types showing enrichment among regulatory DNA elements, Dnase 1 hypersensitivity sites and histone marks, and pleiotropic variants. (XLSX 77 kb) [file 13073_2018_604_MOESM1_ESM.xlsx]

## Sheet: Table_S1
Table S1. Case/control datasets included in the study.
		CeD				RA				SSc				T1D
		Before QC		After QC		Before QC		After QC		Before QC		After QC		Before QC		After QC
Country	Cohort	Cases	Controls	Cases	Controls	Cases	Controls	Cases	Controls	Cases	Controls	Cases	Controls	Cases	Controls	Cases	Controls
Italy	Italy	1,486a	1,270a*	1,486a	1,270a	-	-	-	-	358d	1,270a*	358d	1,269a	-	-	-	-
Netherlands	Netherlands	1,150a	1,720a*	1,150a	1,713a	645a	1,720a*	643a	1,713a	206d	1,720a*	194d	1,713a	-	-	-	-
Spain	Spain	1,131a	1,517b*	1,131a	1,503b	2,592a	1,517b*	2,510a	1,499b	1,157d*	1,517b	1,134d	1,505b	-	-	-	-
UK	UK	7,722a	9,416c*	7,722a	9,416c	3,857a	9,416c*	3,857a	9,416c	922d	9,416c*	837d	9,411c	6,670c	9,416c*	6,670c	9,416c
Sweden	Swedish EIRA	-	-	-	-	2,762a	1,939a	2,762a	1,939a	-	-	-	-	-	-	-	-
	Swedish Umea	-	-	-	-	852a	963a	852a	963a	-	-	-	-	-	-	-	-
USA	USA	-	-	-	-	2,363a	2,198a	2,363a	2,198a	954d	1,208d	954d	1,169d	-	-	-	-
	USA Corrona	-	-	-	-	2,536a	2,134a	2,536a	2,134a
Total		11489	13923	11489	13902	15607	19887	15523	19862	3597	15131	3477	15067	6670	9416	6670	9416
a Immunochip data from Gutierrez-Achury et al. (Hum Mol Genet. 2016;25(1):180-90)
b Immunochip data from Carmona et al. (Am J Hum Genet. 2015;96(4):565-80)
c Immunochip data from Onengut-Gumuscu et al. (Nat Genet. 2015;47(4):381-6.)
d Immunochip data from Mayes et al. (Am J Hum Genet. 2014;94(1):47-61)
* Control sets overlapping among diseases

## Sheet: Table_S2
Table S2. Loci reaching genome-wide level of significance in the subset-based meta-analysis and showing independent effect after linkage disequilibrium (LD)-clumping (r2<0.05 within 500 kB up- or downstream of the lead SNP).
					Subset-Based meta-analysis		CeD meta-analysis				RA meta-analysis				SSc meta-analysis				T1D meta-analysis				VEP annotation				Gene Prioritization			Immunobase_GWAScatalog
Region	Chr	Position (bp)	SNP	A1	P2sided	Best subset	MAFCases	MAFCtrls	P	OR	MAFCases	MAFCtrls	P	OR	MAFCases	MAFCtrls	P	OR	MAFCases	MAFCtrls	P	OR	Consequence	Gene symbol	Distance	SIFT	Candidate Gene GWAS	Candidate GWAS + Coding	Candidate GWAS + Coding + DEPICT	CeD	RA	SSc	T1D
1p36.32	1	2534978	rs6664969	A	2.85857e-10	CeD RA	0.306	0.33	1.33715e-08	0.89531	0.305	0.33	1.29237e-08	0.902675	0.33	0.33	0.994048	0.999725	0.33	0.341	0.0541	0.9549	intron_variant	MMEL1	-	-	-	MMEL1	MMEL1	1	1	0	0
1p36.13	1	17655407	rs1748041	C	3.63237e-08	RA SSc	0.309	0.297	0.0311049	1.04341	0.323	0.301	2.30995e-09	1.1104	0.333	0.299	0.00483944	1.11222	0.298	0.291	0.1339	1.038	intron_variant	PADI4	-	-	PADI4	PADI4	PADI4	0	1	0	0
1p31.3	1	61791863	rs6691768	G	4.60064e-08	CeD	0.354	0.378	1.02353e-09	0.891259	0.374	0.383	0.0623461	0.969082	0.391	0.377	0.349835	1.04116	0.375	0.373	0.6224	1.012	intron_variant	NFIA	-	-	NFIA	NFIA	NFIA	1	0	0	0
1p13.2	1	114377568	rs2476601	A	6.36096e-119	RA T1D	0.096	0.088	8.12812e-05	1.13149	0.146	0.094	3.79204e-81	1.62207	0.085	0.088	0.0941948	1.09383	0.176	0.096	1.1e-91	2.004	missense_variant	PTPN22	-	tolerated	PTN22	PTN22	PTPN22	0	1	0	1
1p13.2	1	114388804	rs1217403	C	4.65814e-11	RA* T1D*	0.254	0.253	0.608138	1.01159	0.227	0.253	1.11397e-10	0.883216	0.241	0.256	0.0940509	0.934114	0.231	0.257	3.932e-08	0.8646	intron_variant	PTPN22	-	-	-	-	PTPN22	0	0	0	0
1q24.3	1	172674776	rs10912267	A	3.89768e-09	CeD T1D	0.167	0.187	1.49967e-11	0.842319	0.172	0.186	0.000179899	0.923367	0.189	0.187	0.85803	1.00686	0.168	0.185	0.0001093	0.8904	intergenic_variant	-	-	-	FASLG	FASLG	FASLG	1	0	0	0
1q31.2	1	192541472	rs1359062	C	2.85903e-28	CeD	0.142	0.181	3.50008e-30	0.753891	0.18	0.182	0.76402	0.992619	0.159	0.182	0.000561342	0.849951	0.168	0.18	0.001989	0.9117	upstream_gene_variant	RGS1	3385	-	RGS1	RGS1	RGS1	1	0	0	0
1q32.1	1	200875242	rs12132349	A	3.73444e-08	CeD	0.257	0.283	7.89208e-09	0.889422	0.271	0.261	0.0266093	1.07544	0.265	0.282	0.688991	1.01371	0.283	0.293	0.05428	0.9532	intron_variant	INAVA	-	-	C1orf106	C1orf106	C1orf106	1	0	0	0
1q32.1	1	206943968	rs3024493	A	2.7142e-09	T1D	0.151	0.158	0.0286042	0.946083	0.15	0.151	0.954491	1.00125	0.159	0.157	0.0261603	1.09536	0.136	0.161	5.069e-10	0.8167	intron_variant	IL10	-	-	IL10	IL10	IL10	0	0	0	1
2p16.1	2	61204917	rs4560096	G	1.24508e-11	CeD	0.423	0.387	1.56168e-13	1.14516	0.383	0.383	0.508994	0.989143	0.397	0.387	0.694543	0.987882	0.388	0.375	0.05067	1.047	intron_variant	PUS10	-	-	-	-	PUS10	1	0	0	0
2q11.2	2	100764004	rs13415465	G	3.72499e-12	CeD RA T1D	0.344	0.365	1.2221e-07	0.904697	0.336	0.364	6.83664e-11	0.894487	0.356	0.365	0.0187242	0.929728	0.336	0.361	9.526e-06	0.8988	upstream_gene_variant	AFF3	4967	-	AFF3	AFF3	AFF3	0	1	0	1
2q12.1	2	103093243	rs10469840	T	1.48704e-14	CeD	0.258	0.227	2.2827e-16	1.19023	0.237	0.227	0.203465	1.02641	0.243	0.227	0.682819	1.01435	0.225	0.22	0.1433	1.041	intron_variant	SLC9A4	-	-	-	-	IL18R1	1	0	0	0
2q24.2	2	163124637	rs35667974	C	7.9053e-10	T1D	0.022	0.023	0.735341	0.976882	0.02	0.02	0.65339	0.972547	0.029	0.022	0.134211	1.34672	0.012	0.022	1.422e-11	0.5257	missense_variant	IFIH1	-	tolerated	IFIH1	IFIH1	IFIH1	0	0	0	1
2q24.2	2	163224521	rs984971	G	1.68625e-11	T1D	0.363	0.36	0.947558	1.00124	0.344	0.364	0.00102708	0.945764	0.363	0.36	0.870236	0.992826	0.32	0.36	3.466e-14	0.8326	downstream_gene_variant	KCNH7	3396	-	IFIH1	IFIH1	IFIH1	0	0	0	1
2q31.3	2	182057640	rs12619531	G	1.17952e-18	CeD SSc	0.453	0.415	4.14692e-19	1.17599	0.437	0.427	0.69296	1.00649	0.395	0.416	0.00579934	0.919881	0.411	0.42	0.09688	0.9624	downstream_gene_variant	LINC01934	860	-	-	-	ITGA4	1	0	0	0
2q32.3	2	191538562	rs10931468	A	1.56225e-08	RA SSc	0.136	0.127	0.000796256	1.09394	0.145	0.128	9.93235e-09	1.14525	0.154	0.128	0.000147812	1.17348	0.126	0.124	0.3416	1.033	intron_variant	NAB1	-	-	NAB1	NAB1	NAB1	0	0	0	0
2q32.3	2	191902184	rs6749371	T	3.83763e-08	CeD SSc*	0.063	0.076	6.8833e-09	0.81164	0.069	0.077	0.000115122	0.886115	0.059	0.075	0.000295587	0.803311	0.066	0.073	0.004335	0.8789	intron_variant	STAT4	-	-	STAT4	STAT4	STAT4	1	0	0	0
2q32.3	2	191964633	rs7574865	T	3.16137e-09	CeD* RA SSc T1D*	0.24	0.224	3.55142e-05	1.09736	0.248	0.227	9.0794e-08	1.11453	0.286	0.223	2.52245e-07	1.40947	0.237	0.221	0.001237	1.091	intron_variant	STAT4	-	-	STAT4	STAT4	STAT4	0	1	1	0
2q33.2	2	204612058	rs7426056	A	6.67919e-12	CeD RA	0.267	0.237	1.5172e-11	1.15092	0.256	0.231	1.47972e-08	1.11357	0.257	0.238	0.713129	1.01283	0.245	0.227	0.0004565	1.099	intergenic_variant	-	-	-	-	-	CD28	1	1	0	0
2q33.2	2	204738919	rs3087243	A	5.07668e-16	RA T1D	0.437	0.462	5.11216e-10	0.89276	0.42	0.448	1.02804e-11	0.894638	0.458	0.453	0.230857	1.0431	0.407	0.452	2.054e-16	0.8276	downstream_gene_variant	CTLA4	1421	-	-	-	CTLA4	1	1	0	1
3p21.31	3	46250374	rs41432345	C	1.71435e-17	CeD	0.104	0.078	2.45192e-19	1.34979	0.09	0.083	0.00148194	1.09582	0.087	0.079	0.392248	1.04613	0.078	0.073	0.1128	1.07	upstream_gene_variant	CCR1	487	-	-	-	CCR2	1	0	0	0
3p14.3	3	58183636	rs35677470	A	1.04326e-11	RA SSc	0.078	0.079	0.897801	1.00463	0.085	0.074	1.98095e-08	1.19601	0.108	0.08	1.14156e-12	1.60292	0.086	0.084	0.5031	1.028	missense_variant	DNASE1L3	-	deleterious	DNASE1L3	DNASE1L3	DNASE1L3	0	1	1	0
3q13.33	3	119118796	rs11712165	G	2.23599e-08	CeD	0.417	0.391	4.41606e-10	1.12124	0.39	0.392	0.844108	1.00325	0.39	0.391	0.154588	1.04447	0.405	0.396	0.05037	1.046	intron_variant	ARHGAP31	-	-	-	-	ARHGAP31	1	0	0	0
3q25.33	3	159623559	rs1353248	T	1.30368e-14	CeD	0.253	0.288	5.12808e-16	0.847596	0.294	0.293	0.870021	1.00293	0.293	0.287	0.0883629	1.05722	0.292	0.292	0.9623	0.9988	intergenic_variant	-	-	-	IL12A	IL12A	IL12A	1	0	0	0
3q25.33	3	159647674	rs17753641	G	1.63642e-29	CeD SSc*	0.144	0.112	6.76063e-29	1.37971	0.113	0.114	0.0367369	0.944647	0.087	0.111	0.000296885	0.804165	0.12	0.118	0.3767	1.031	intron_variant	IL12A-AS1	-	-	IL12A	IL12A	IL12A	1	0	0	0
3q28	3	188119901	rs2030519	G	1.58115e-49	CeD	0.422	0.487	5.37639e-52	0.756354	0.485	0.48	0.391045	1.01409	0.472	0.488	0.00102147	0.907138	0.482	0.482	0.8702	1.004	intron_variant	LPP	-	-	LPP	LPP	LPP	1	0	0	0
4p15.2	4	26088128	rs16878091	A	2.52691e-12	RA T1D	0.312	0.302	0.030444	1.04327	0.327	0.294	3.03259e-13	1.13627	0.306	0.302	0.245554	0.963257	0.324	0.301	1.03e-05	1.114	intron_variant	LINC02357	-	-	-	-	RBPJ	0	1	0	1
4q27	4	123266521	rs74643882	T	2.19407e-09	CeD*	0.026	0.016	4.09291e-11	1.61477	0.019	0.017	0.0300806	1.14191	0.015	0.016	0.299814	1.15763	0.018	0.017	0.2645	1.102	intron_variant	KIAA1109	-	-	-	-	IL21	0	0	0	0
4q27	4	123551114	rs13132308	G	2.60678e-34	CeD	0.126	0.17	3.03199e-36	0.708184	0.158	0.166	0.0141163	0.943948	0.148	0.17	0.0246645	0.896767	0.165	0.175	0.01049	0.9247	intron_variant	IL21-AS1	-	-	-	-	IL21	1	1	0	1
5q11.2	5	55440730	rs71624119	A	1.04196e-17	RA	0.24	0.248	0.026463	0.954136	0.207	0.24	1.4834e-19	0.836947	0.24	0.246	0.387698	0.970225	0.225	0.246	5.602e-05	0.8972	intron_variant	ANKRD55	-	-	-	-	ANKRD55	0	1	0	0
5q33.1	5	150438988	rs1422673	T	1.87193e-09	CeD RA SSc	0.186	0.193	0.0115839	0.941134	0.214	0.198	2.21667e-06	1.09975	0.234	0.194	1.03047e-08	1.228	0.18	0.182	0.3785	0.9744	intron_variant	TNIP1	-	-	TNIP1	TNIP1	TNIP1	0	0	1	0
6q15	6	90976768	rs72928038	A	9.33708e-12	CeD RA T1D	0.184	0.169	4.26922e-07	1.1288	0.181	0.165	1.71437e-08	1.12895	0.178	0.168	0.00157053	1.13372	0.206	0.177	1.246e-11	1.217	intron_variant	BACH2	-	-	BACH2	BACH2	BACH2	1	1	0	1
6q22.32	6	126674354	rs2045258	G	1.65782e-07	T1D	0.478	0.462	0.00550409	1.05175	0.462	0.459	0.977057	0.999531	0.48	0.462	0.934815	0.997247	0.482	0.449	2.42e-09	1.146	downstream_gene_variant	CENPW	4600	-	CENPW	CENPW	CENPW	0	0	0	1
6q22.33	6	128291199	rs3190930	T	1.28009e-18	CeD	0.276	0.239	1.79031e-20	1.21117	0.24	0.235	0.556137	1.01124	0.247	0.239	0.738949	1.01171	0.254	0.242	0.009875	1.07	downstream_gene_variant	PTPRK	59	-	-	-	THEMIS	1	0	0	0
6q23.3	6	138003822	rs11757201	C	1.26547e-11	CeD RA T1D	0.224	0.194	3.712e-07	1.22336	0.23	0.208	2.66956e-11	1.13907	0.202	0.202	0.343172	1.03862	0.237	0.218	0.000209	1.106	intron_variant	AL357060.1	-	-	TNFAIP3	TNFAIP3	TNFAIP3	1	1	0	1
6q23.3	6	138243739	rs58721818	T	5.257e-10	RA SSc	0.031	0.032	0.686486	0.97931	0.043	0.033	2.08879e-09	1.34809	0.039	0.031	1.50379e-05	1.43082	0.03	0.033	0.1454	0.9094	intergenic_variant	-	-	-	TNFAIP3	TNFAIP3	TNFAIP3	0	1	1	0
6q25.3	6	159470417	rs212407	G	6.74104e-14	CeD RA T1D	0.393	0.364	1.25751e-11	1.13429	0.336	0.358	0.000428264	0.941975	0.34	0.368	0.0934629	0.937651	0.352	0.374	0.0001162	0.9131	upstream_gene_variant	TAGAP	4233	-	TAGAP	TAGAP	TAGAP	1	1	0	1
7p14.1	7	37382465	rs60600003	G	4.24803e-13	CeD SSc	0.117	0.097	3.86483e-13	1.23549	0.111	0.1	0.000168418	1.10419	0.116	0.097	2.15118e-06	1.25312	0.106	0.098	0.02696	1.087	intron_variant	ELMO1	-	-	ELMO1	ELMO1	ELMO1	1	1	0	0
7p12.1	7	51015193	rs7780389	T	2.24838e-08	RA T1D	0.043	0.044	0.993684	0.999646	0.045	0.044	0.0204287	1.09613	0.036	0.043	0.885624	1.01161	0.034	0.048	5.877e-09	0.7086	intron_variant	AC004830.1	-	-	COBL	COBL	COBL	0	0	0	1
7q32.1	7	128572766	rs4731532	A	1.24592e-10	RA SSc	0.494	0.494	0.968471	1.00072	0.482	0.507	1.46014e-07	1.08857	0.447	0.506	2.40235e-12	1.23179	0.494	0.489	0.4038	1.019	upstream_gene_variant	IRF5	4900	-	IRF5	IRF5	IRF5	0	1	1	0
8p23.1	8	11359112	rs2736346	A	5.87673e-10	SSc	0.254	0.244	0.022594	1.04901	0.255	0.245	0.000975435	1.06385	0.29	0.245	1.60626e-12	1.30515	0.242	0.243	0.852	0.9951	intron_variant	BLK	-	-	BLK	BLK	BLK	0	1	1	0
9p13.3	9	34710260	rs2812378	G	1.03934e-09	CeD RA	0.347	0.33	5.34896e-06	1.09131	0.357	0.334	3.8683e-11	1.11949	0.317	0.328	0.814908	1.00753	0.339	0.34	0.8515	0.9955	upstream_gene_variant	CCL21	139	-	-	-	CCL21	0	1	0	0
10p15.1	10	6101713	rs3118470	C	5.91701e-09	RA T1D	0.317	0.311	0.0164099	1.04849	0.337	0.318	1.08528e-06	1.09	0.291	0.31	0.506256	1.02208	0.357	0.32	1.339e-10	1.175	intron_variant	IL2RA	-	-	-	-	IL2RA	0	1	0	1
10p15.1	10	6116254	rs72776098	A	7.10095e-10	SSc T1D	0.028	0.025	0.0502936	1.1323	0.021	0.024	0.0262292	0.877074	0.029	0.024	0.000466182	1.50378	0.016	0.025	5.596e-09	0.6111	upstream_gene_variant	RPL32P23	2373	-	-	-	IL2RA	0	0	0	1
10p15.1	10	6390450	rs947474	G	1.28096e-08	CeD RA T1D	0.172	0.19	1.8201e-07	0.884379	0.173	0.19	2.26299e-07	0.89667	0.185	0.19	0.457597	0.972077	0.174	0.188	0.001188	0.908	upstream_gene_variant	AL137145.1	1828	-	PRKCQ	PRKCQ	PRKCQ	1	1	0	1
10p14	10	8102272	rs3802604	G	4.67477e-08	RA T1D	0.37	0.361	0.0861107	1.03279	0.379	0.359	2.27489e-08	1.09911	0.386	0.361	0.0716063	1.08077	0.372	0.35	5.086e-05	1.1	intron_variant	GATA3	-	-	GATA3	GATA3	GATA3	0	1	0	0
10q22.3	10	81045280	rs1250568	C	3.86995e-15	CeD SSc T1D	0.381	0.42	1.1319e-14	0.866689	0.429	0.426	0.0727652	1.03002	0.408	0.418	0.0420737	1.06401	0.454	0.437	0.002733	1.071	intron_variant	ZMIZ1	-	-	ZMIZ1	ZMIZ1	ZMIZ1	1	0	0	0
10q23.31	10	90035654	rs12416116	A	1.8883e-10	T1D	0.284	0.285	0.891071	0.997243	0.289	0.288	0.341386	1.01737	0.289	0.286	0.147218	1.04853	0.253	0.288	6.723e-12	0.8384	intron_variant	RNLS	-	-	RNLS	RNLS	RNLS	0	0	0	1
11p15.5	11	2163110	rs4244808	G	3.81563e-26	T1D	0.455	0.455	0.876508	1.00278	0.457	0.463	0.0205924	0.963056	0.439	0.456	0.390027	0.972824	0.521	0.46	3.599e-27	1.28	intron_variant	INS-IGF2	-	-	INS	INS	INS	0	0	0	1
11p15.5	11	2214388	rs7937915	G	8.86174e-77	T1D	0.26	0.268	0.232964	0.975829	0.266	0.272	0.728212	0.992909	0.26	0.267	0.167328	1.05148	0.183	0.274	4.096e-79	0.5895	intergenic_variant	-	-	-	INS	INS	INS	0	0	0	1
11q23.1	11	111196858	rs7104791	T	3.86493e-08	CeD	0.23	0.208	7.74561e-10	1.143	0.216	0.212	0.525322	1.01267	0.201	0.208	0.956348	1.00229	0.217	0.209	0.1186	1.044	intergenic_variant	-	-	-	-	-	POU2AF1	1	0	0	0
11q23.3	11	118726843	rs10892299	T	2.24994e-13	CeD SSc T1D	0.171	0.197	1.96713e-11	0.854105	0.182	0.196	9.52081e-05	0.92233	0.166	0.196	1.85398e-08	0.801572	0.201	0.192	0.02395	1.066	intergenic_variant	-	-	-	-	-	DDX6	1	1	0	0
11q24.3	11	128391937	rs61907765	T	1.21155e-11	CeD	0.242	0.213	2.04365e-13	1.17123	0.219	0.215	0.925497	1.00189	0.226	0.215	0.103442	1.0644	0.213	0.209	0.4268	1.022	intron_variant	ETS1	-	-	ETS1	ETS1	ETS1	1	0	0	0
12q13.2	12	56470625	rs11171739	C	1.8725e-20	RA T1D	0.422	0.427	0.778077	0.994776	0.413	0.43	3.16526e-05	0.93395	0.408	0.421	0.617549	0.97865	0.479	0.43	1.194e-18	1.225	upstream_gene_variant	ERBB3	3020	-	-	-	IKZF4	0	1	0	1
12q24.12	12	111884608	rs3184504	C	1.04424e-29	T1D	0.471	0.515	1.18366e-17	0.854718	0.491	0.485	0.0101314	0.955639	0.51	0.486	0.130489	0.937871	0.444	0.514	1.234e-31	0.7628	missense_variant	SH2B3	-	tolerated	-	SH2B3	SH2B3	1	1	0	1
15q14	15	38828140	rs8043085	T	1.52611e-08	RA T1D	0.244	0.233	0.00997277	1.05606	0.256	0.235	1.88444e-09	1.11944	0.25	0.235	0.0599018	1.06669	0.251	0.233	0.0003089	1.1	intron_variant	RASGRP1	-	-	RASGRP1	RASGRP1	RASGRP1	0	1	0	1
15q25.1	15	79234957	rs34593439	A	1.469e-14	CeD T1D	0.118	0.105	2.21217e-06	1.14504	0.102	0.105	0.448833	0.979842	0.099	0.104	0.808143	0.987961	0.083	0.106	1.113e-11	0.7653	intron_variant	CTSH	-	-	CTSH	CTSH	CTSH	1	0	0	1
16p13.13	16	11200798	rs741172	T	3.7928e-15	T1D	0.338	0.326	0.0486115	1.03993	0.315	0.319	0.557502	0.989064	0.337	0.326	0.983228	1.00066	0.276	0.318	2.396e-16	0.8151	intron_variant	CLEC16A	-	-	-	-	CLEC16A	0	0	0	1
16p11.2	16	28505660	rs151234	C	4.26399e-09	T1D	0.149	0.134	4.35565e-05	1.11167	0.129	0.132	0.112003	0.962298	0.147	0.132	0.129773	1.1029	0.154	0.129	1.007e-10	1.235	upstream_gene_variant	CLN3	2448	-	IL27	IL27	IL27	0	0	0	1
16q23.1	16	75247391	rs7202844	G	1.23796e-18	T1D	0.091	0.089	0.143414	1.04763	0.103	0.093	0.0942624	1.04468	0.105	0.09	0.0130515	1.12805	0.119	0.087	1.647e-20	1.411	intergenic_variant	-	-	-	-	CTRB1	CTRB1	0	0	0	1
17q12	17	38033277	rs1054609	C	3.70404e-08	RA SSc T1D	0.458	0.464	0.324035	0.982311	0.474	0.46	6.14626e-07	1.08441	0.473	0.463	9.32659e-06	1.14146	0.503	0.48	3.631e-05	1.099	downstream_gene_variant	ZPBP2	-	-	-	-	ORMDL3	0	1	1	1
18p11.21	18	12777573	rs2542148	C	5.11425e-16	CeD T1D	0.18	0.158	8.34049e-12	1.17851	0.169	0.159	3.95105e-05	1.09439	0.15	0.159	0.392554	0.96527	0.202	0.166	3.344e-16	1.27	upstream_gene_variant	AP005482.1	1651	-	PTPN2	PTPN2	PTPN2	1	1	0	1
19p13.2	19	10427721	rs74956615	A	1.62211e-17	RA SSc T1D	0.044	0.051	0.000283586	0.855584	0.035	0.049	3.64213e-15	0.724944	0.034	0.051	3.24024e-05	0.723135	0.041	0.057	5.299e-10	0.7151	upstream_gene_variant	RAVER1	-	-	TYK2	TYK2	TYK2	0	1	1	1
19p13.11	19	18190344	rs8109496	G	1.80121e-09	SSc	0.207	0.207	0.579329	1.0124	0.193	0.204	0.105792	0.967618	0.157	0.207	3.64114e-11	0.767653	0.215	0.212	0.3425	1.027	intron_variant	IL12RB1	-	-	IL12RB1	IL12RB1	IL12RB1	0	0	1	0
21q22.3	21	43825722	rs9981624	C	1.0063e-10	T1D	0.344	0.333	0.0162878	1.04715	0.342	0.331	0.0139204	1.04315	0.328	0.332	0.869245	1.00525	0.372	0.334	1.755e-12	1.184	intron_variant	UBASH3A	-	-	UBASH3A	UBASH3A	UBASH3A	0	1	0	1
21q22.3	21	43855067	rs1893592	C	4.85976e-12	CeD T1D	0.255	0.283	8.74548e-11	0.875635	0.267	0.283	0.000168842	0.933905	0.271	0.281	0.186754	1.04557	0.273	0.304	2.268e-09	0.8602	intron_variant	UBASH3A	-	-	UBASH3A	UBASH3A	UBASH3A	1	1	0	1
22q11.1	22	21936152	rs66534072	G	2.05209e-08	CeD SSc	0.213	0.193	1.06539e-09	1.15558	0.217	0.203	3.09101e-05	1.08656	0.206	0.19	0.0011906	1.15024	0.197	0.186	0.02571	1.067	intron_variant	UBE2L3	-	-	-	YDJC	YDJC	1	1	0	0
22q12.2	22	30552511	rs4336042	G	7.68757e-10	T1D	0.398	0.389	0.0288571	1.0412	0.391	0.385	0.119564	1.02823	0.389	0.388	0.286736	1.0465	0.425	0.389	1.557e-11	1.168	intron_variant	HORMAD2	-	-	-	-	HORMAD2	0	0	0	1
22q12.3	22	37587111	rs229533	C	4.78711e-07	T1D	0.439	0.434	0.496887	1.01257	0.435	0.437	0.968857	0.99936	0.436	0.434	0.901388	0.995791	0.466	0.433	7.309e-09	1.142	upstream_gene_variant	C1QTNF6	2782	-	-	C1QTNF6	C1QTNF6	0	0	0	1
Chr, chromosome; Position (bp), base pair position in hg19; SNP, single nucleotide polymorphism; A1, alternative allele used in the logistic regression; P2sided, p-value from the two-sided subset-based meta-analysis; Best subset, phenotypes included in the "best subset". Diseases included in the best subset and for which identified associations have not been previously reported are shown in bold;…

## Sheet: Table_S4
Table S4. Comparison of the results obtained with ASSET and CCMA for the 38 pleiotropic variants identified in our study.
				ASSETa		CCMAa
Region	Position (bp)	SNP	Gene	Best subset	P2sided	Best model	Z-score	Pvalue	Second best model	Z-score	Pvalue
1p36.32	2534978	rs6664969	MMEL1	CeD RA	2.85857e-10	CeD RA	8.0386	<1.00E-08	CeD RA T1D	7.67504	<1.00E-08
1p36.13	17655407	rs1748041	PADI4	RA SSc	3.63237e-08	CeD RA SSc	6.32061	1e-08	CeD RA SSc T1D	6.22182	2e-08
1p13.2	114377568	rs2476601	PTPN22	RA T1D	6.36096e-119	RA T1D	27.8507	<1.00E-08	CeD RA T1D	25.0151	<1.00E-08
1p13.2	114388804	rs1217403	PTPN22	RA* T1D*	4.65814e-11	RA T1D	8.4463	<1.00E-08	RA SSc T1D	7.86309	<1.00E-08
1q24.3	172674776	rs10912267	FASLG	CeD T1D	3.89768e-09	CeD RA T1D	8.29329	<1.00E-08	CeD T1D	7.50856	<1.00E-08
2q11.2	100764004	rs13415465	AFF3	CeD RA T1D	3.72499e-12	CeD RA T1D	9.37703	<1.00E-08	CeD RA SSc T1D	9.29623	<1.00E-08
2q31.3	182057640	rs12619531	ITGA4	CeD | SSc	1.17952e-18	CeD	8.93299	<1.00E-08	CeD | SSc	8.26743	<1.00E-08
2q32.3	191538562	rs10931468	NAB1	RA SSc	1.56225e-08	CeD RA SSc	7.43667	<1.00E-08	CeD RA SSc T1D	6.91432	<1.00E-08
2q32.3	191902184	rs6749371	STAT4	CeD SSc*	3.83763e-08	CeD RA SSc T1D	8.06124	<1.00E-08	CeD RA SSc	7.66096	<1.00E-08
2q32.3	191964633	rs7574865	STAT4	CeD* RA SSc T1D*	3.16137e-09	CeD RA SSc T1D	8.94998	<1.00E-08	CeD RA SSc	8.47079	<1.00E-08
2q33.2	204612058	rs7426056	CD28	CeD RA	6.67919e-12	CeD RA T1D	9.1979	<1.00E-08	CeD RA	8.77528	<1.00E-08
2q33.2	204738919	rs3087243	CTLA4	RA T1D	5.07668e-16	RA T1D	10.6225	<1.00E-08	RA SSc T1D	9.36503	<1.00E-08
3p14.3	58183636	rs35677470	DNASE1L3	RA SSc	1.04326e-11	RA SSc	8.9986	<1.00E-08	RA SSc T1D	7.73868	<1.00E-08
3q25.33	159647674	rs17753641	IL12A	CeD | SSc*	1.63642e-29	CeD	11.1551	<1.00E-08	CeD | SSc	10.4462	<1.00E-08
4p15.2	26088128	rs16878091	RBPJ	RA T1D	2.52691e-12	RA T1D	8.28032	<1.00E-08	CeD RA T1D	8.01039	<1.00E-08
5q33.1	150438988	rs1422673	TNIP1	CeD | RA SSc	1.87193e-09	CeD | RA SSc	7.55676	<1.00E-08	RA SSc	7.39508	<1.00E-08
6q15	90976768	rs72928038	BACH2	CeD RA T1D	9.33708e-12	CeD RA T1D	10.0914	<1.00E-08	CeD RA SSc T1D	9.58399	<1.00E-08
6q23.3	138003822	rs11757201	TNFAIP3	CeD RA T1D	1.26547e-11	CeD RA T1D	8.92611	<1.00E-08	CeD RA	8.3063	<1.00E-08
6q23.3	138243739	rs58721818	TNFAIP3	RA SSc	5.257e-10	RA SSc	7.29655	<1.00E-08	RA SSc T1D	6.79806	<1.00E-08
6q25.3	159470417	rs212407	TAGAP	CeD | RA T1D	6.74104e-14	CeD | RA T1D	8.17001	<1.00E-08	CeD | RA SSc T1D	7.91414	<1.00E-08
7p14.1	37382465	rs60600003	ELMO1	CeD SSc	4.24803e-13	CeD RA SSc	9.09967	<1.00E-08	CeD RA SSc T1D	8.99135	<1.00E-08
7p12.1	51015193	rs7780389	COBL	RA | T1D	2.24838e-08	T1D	5.81963	2e-07	RA | T1D	5.75444	2.7e-07
7q32.1	128572766	rs4731532	IRF5	RA SSc	1.24592e-10	RA SSc	8.67366	<1.00E-08	RA SSc T1D	7.55946	<1.00E-08
9p13.3	34710260	rs2812378	CCL21	CeD RA	1.03934e-09	CeD RA	7.89108	<1.00E-08	CeD RA SSc	6.6957	<1.00E-08
10p15.1	6101713	rs3118470	IL2RA	RA T1D	5.91701e-09	RA T1D	7.99069	<1.00E-08	CeD RA T1D	7.90982	<1.00E-08
10p15.1	6116254	rs72776098	IL2RA	SSc | T1D	7.10095e-10	CeD SSc | RA T1D	6.75369	<1.00E-08	SSc | RA T1D	6.66834	<1.00E-08
10p15.1	6390450	rs947474	PRKCQ	CeD RA T1D	1.28096e-08	CeD RA T1D	7.87157	<1.00E-08	CeD RA	7.34908	<1.00E-08
10p14	8102272	rs3802604	GATA3	RA T1D	4.67477e-08	RA T1D	6.80699	<1.00E-08	RA SSc T1D	6.59805	<1.00E-08
10q22.3	81045280	rs1250568	ZMIZ1	CeD | SSc T1D	3.86995e-15	CeD	7.72347	<1.00E-08	CeD | T1D	7.58489	<1.00E-08
11q23.3	118726843	rs10892299	DDX6	CeD SSc | T1D	2.24994e-13	CeD RA SSc	9.37388	<1.00E-08	CeD RA SSc | T1D	9.23931	<1.00E-08
12q13.2	56470625	rs11171739	IKZF4	RA | T1D	1.8725e-20	RA | T1D	9.18703	<1.00E-08	T1D	8.83119	<1.00E-08
15q14	38828140	rs8043085	RASGRP1	RA T1D	1.52611e-08	CeD RA T1D	7.04363	<1.00E-08	CeD RA SSc T1D	7.04072	<1.00E-08
15q25.1	79234957	rs34593439	CTSH	CeD | T1D	1.469e-14	CeD | T1D	8.14975	<1.00E-08	CeD | RA T1D	7.0915	<1.00E-08
17q12	38033277	rs1054609	ORMDL3	RA SSc T1D	3.70404e-08	RA SSc T1D	7.82524	<1.00E-08	CeD RA SSc T1D	7.26996	<1.00E-08
18p11.21	12777573	rs2542148	PTPN2	CeD T1D	5.11425e-16	CeD RA T1D	11.0293	<1.00E-08	CeD T1D	10.6016	<1.00E-08
19p13.2	10427721	rs74956615	TYK2	RA SSc T1D	1.62211e-17	CeD RA SSc T1D	10.9306	<1.00E-08	RA SSc T1D	10.5258	<1.00E-08
21q22.3	43855067	rs1893592	UBASH3A	CeD T1D	4.85976e-12	CeD T1D	8.81436	<1.00E-08	CeD RA T1D	8.31492	<1.00E-08
22q11.1	21936152	rs66534072	YDJC	CeD SSc	2.05209e-08	CeD RA SSc T1D	7.87242	<1.00E-08	CeD RA SSc	7.7983	<1.00E-08
Chr, chromosome; Position (bp), base pair position in hg19; SNP, single nucleotide polymorphism; Best subset, phenotypes included in the "best subset". Diseases included in the best subset and for which identified associations have not been previously reported are shown in bold; Novel signals within known risk loci are indicated by “*”; Subgroups of diseases for which SNPs showed opposite allelic…
Dark grey color indicates loci for which best model completely matches between ASSET and CCMA; Light grey color denotes those loci for which best model partially matches between ASSET and CCMA (for all SNPs except one, the best model according to ASSET is included in the best model according to CCMA); White color indicates loci for which the best model does not match between ASSET and CCMA)
a Concordance rate between the best subset of diseases identified by ASSET and the best model according to CCMA was 0.61; Concordance rate between the best subset of diseases identified by ASSET and the best models (best or second best model) according to CCMA was 0.77; Concordance rate considering those SNPs for which the best model overlapped totally or partially between both approaches was 0.8…

## Sheet: Table_S5
Table S5. Novel genome-wide associations for celiac disease, systemic sclerosis and type 1 diabetes (p-value < 5x10-6 in the subset based meta-analysis and p-value < 5x10-8 in each disease-specific meta-analysis).
						Subset-based meta-analysis	CeD meta-analysis				RA meta-analysis				SSc meta-analysis				T1D meta-analysis				VEP annotation				Gene Prioritization
New association	Region	Chr	Position (bp)	SNP	A1	P2sided	MAFCases	MAFCtrls	P	OR [95% CI]	MAFCases	MAFCtrls	P	OR [95% CI]	MAFCases	MAFCtrls	P	OR [95% CI]	MAFCases	MAFCtrls	P	OR [95% CI]	Consequence	Gene Symbol	Distance	SIFT	Candidate Genes GWAS	Candidate GWAS + Coding	Candidate GWAS + Coding + DEPICT
CeD	3p14.1	3	69252899	rs6806528	T	1.93e-06	0.109	0.094	4.38347e-08	1.18 [1.11-1.25]	0.093	0.092	0.370151	1.03 [0.97-1.08]	0.1	0.094	0.0199634	1.13 [1.03-1.24]	0.099	0.096	0.654	1.02 [0.94-1.10]	intron_variant	FRMD4B	-	-	-	-	FRMD4B
SSc	1q25.1	1	173333449	rs4258254	A	2.11e-06	0.351	0.358	0.397468	0.98 [0.95-1.02]	0.34	0.36	0.000523229	0.94 [0.91-0.97]	0.309	0.355	4.82567e-08	0.84 [0.79-0.89]	0.362	0.36	0.8948	1.00 [0.95-1.04]	upstream_gene_variant	AL645568.2	577	-	TNFSF4	TNFSF4	TNFSF4
SSc	1q25.3	1	183532580	rs17849502	T	1.25e-07	0.07	0.055	7.30387e-05	1.30 [1.14-1.49]	0.06	0.052	3.84884e-05	1.16 [1.08-1.24]	0.074	0.051	2.59977e-09	1.42 [1.27-1.60]	0.054	0.049	0.01913	1.13 [1.02-1.25]	missense_variant	NCF2	-	Tolerated	-	NCF2	NCF2
T1D	16p12.3	16	20343091	rs4238595	T	7.08e-07	0.317	0.313	0.248599	1.02 [0.98-1.07]	0.314	0.308	0.341384	1.02 [0.98-1.06]	0.334	0.31	0.0642953	1.09 [0.99-1.20]	0.341	0.31	1.453e-08	1.15 [1.09-1.20]	downstream_gene_variant	UMOD	1283	-	-	-	UMOD
Chr, chromosome; Position (bp), base pair position in hg19; SNP, single nucleotide polymorphism; A1, alternative allele used in the logistic regression; P2sided, p-value from the two-sided subset-based meta-analysis; MAF, disease-specific/control minor allele frequency; P, p-value from the disease-specific meta-analysis; OR, odds ratio from the disease-specific meta-analysis; Consequence: consequ…

## Sheet: Table_S7
Table S7. Potential role of the lead polymorphisms (pleiotropic and single-disease associated variants), and their proxies (r2≥0.8) as expression quantitative trait loci (eQTLs) in whole blood, immune cell lines or tissues relevant for the diseases under study.
					GRASP QTL hits			Selected eQTL hits
Region	Position (bp)	SNP	# Proxies	Gene	Trait	P-value	PMID	Correlated gene	Tissue	P-value	PMID
1p36.32	2534978	rs6664969	103	MMEL1	-	-	-	TNFRSF14	Lymphoblastoid cell lines	2.01e-09	24037378
								PLCH2	Whole blood	3.50514e-18	24013639
								MMEL1	Whole blood	9.33e-14	25954001
1p36.13	17655407	rs1748041	45	PADI4	Gene expression of GLS in peripheral blood monocytes	4.17e-06	20502693	PADI4	Whole blood	1.3e-14	24013639
								RCC2	Whole blood	0.00157	24013639
1p13.2	114377568	rs2476601	2	PTPN22	Differential exon level expression of PTPN22 in peripheral blood mononuclear cells	6.16e-29	19222302	PTPN22	Whole blood	3.3597e-10	24013639
					Gene expression of HIPK1|AP4B1 in blood	0.0014	21829388
1p13.2	114388804	rs1217403	13	PTPN22	Gene expression of HIPK1|AP4B1 in blood	2.2e-05	21829388	PTPN22	Whole blood	3.55823e-14	24013639
								RSBN1	Whole blood	5.57059e-13	24013639
								HIPK1|AP4B1	Whole blood	2.62998e-07	24013639
								PHTF1	Lymphoblastoid cell lines	4.01e-06	24037378
								PHTF1	Whole blood	0.000218334	24013639
								OLFML3	Whole blood	0.00350256	24013639
1q24.3	172674776	rs10912267	14	FASLG	-	-	-	-	-	-	-
1q25.1	173333449	rs4258254	75	TNFSF4	Gene expression of PAG1/AC012533.11 in blood	4.2e-06	21829388	-	-	-	-
1q25.3	183532580	rs17849502	3	NCF2	-	-	-	-	-	-	-
2q11.2	100764004	rs13415465	76	AFF3	Gene expression of AFF3 in dendritic cells treated with Mycobacterium tuberculosis	0.000239208	22233810	-	-	-	-
2q31.3	182057640	rs12619531	50	ITGA4	Gene expression of UBE2E3 in blood	1.3e-08	21829388	UBE2E3	Whole blood	1.22861e-70	24013639
2q32.3	191538562	rs10931468	33	NAB1	-	-	-	NAB1	Lymphoblastoid cell lines	5.7e-17	24037378
2q32.3	191902184	rs6749371	1	STAT4	-	-	-	-	-	-	-
2q32.3	191964633	rs7574865	11	STAT4	Gene expression of EPAS1 in peripheral blood monocytes	8.68e-06	20502693	-	-	-	-
2q33.2	204612058	rs7426056	32	CD28	Gene expression of ALS2CR13 in peripheral blood monocytes	6.73e-06	20502693	CD28	Whole blood	7.87e-18	24013639
2q33.2	204738919	rs3087243	26	CTLA4	Gene expression of CCDC108 in blood	1.5e-06	21829388	-	-	-	-
					Gene expression of IL10 in blood	1.5e-06	21829388
3p14.1	69252899	rs6806528	29	FRMD4B	-	-	-	-	-	-	-
3p14.3	58183636	rs35677470	1	DNASE1L3	-	-	-	-	-	-	-
3q25.33	159647674	rs17753641	5	IL12A	-	-	-	-	-	-	-
4p15.2	26088128	rs16878091	13	RBPJ	-	-	-	-	-	-	-
5q33.1	150438988	rs1422673	3	TNIP1	-	-	-	TNIP1	Whole blood	0.00106941	24013639
6q15	90976768	rs72928038	3	BACH2				BACH2	Whole blood	5.5217e-13	24013639
6q23.3	138003822	rs11757201	9	TNFAIP3	-	-	-	-	-	-	-
6q23.3	138243739	rs58721818	28	TNFAIP3	-	-	-	-	-	-	-
6q25.3	159470417	rs212407	10	TAGAP	Gene expression of TAGAP in blood	4.2e-05	21829388	RSPH3	Whole blood	1.3179e-09	24013639
					Gene expression of RSHL2 in blood	0.00023	21829388	TAGAP	Whole blood	0.000288068	24013639
					Gene expression of TAGAP in peripheral blood mononuclear cells	0.000851	19222302
7p14.1	37382465	rs60600003	39	ELMO1	-	-	-	ELMO1	Lymphoblastoid cell lines	8.08743e-07	24037378
7p12.1	51015193	rs7780389	25	COBL	Gene expression of AMD1 in blood	9.2e-08	21829388	-	-	-	-
7q32.1	128572766	rs4731532	2	IRF5	-	-	-	IRF5	Lymphoblastoid cell lines	1.45325e-25	24037378
								IRF5	Whole blood	7.91727e-21	25954001
9p13.3	34710260	rs2812378	4	CCL21	-	-	-	DCTN3	Whole blood	0.00107092	24013639
10p15.1	6101713	rs3118470	4	IL2RA	-	-	-	RBM17	Whole blood	0.00101477	24013639
10p15.1	6116254	rs72776098	1	IL2RA	-	-	-	-	-	-	-
10p15.1	6390450	rs947474	15	PRKCQ	Gene expression of PRRT2 in peripheral blood monocytes	7.08e-06	20502693	-	-	-	-
10p14	8102272	rs3802604	12	GATA3	Differential exon level expression of GATA3 in peripheral blood mononuclear cells	1.76e-06	19222302	-	-	-	-
10q22.3	81045280	rs1250568	10	ZMIZ1	-	-	-	-	-	-	-
11q23.3	118726843	rs10892299	24	DDX6	-	-	-	TRAPPC4	Whole blood	0.00318804	24013639
12q13.2	56470625	rs11171739	7	IKZF4	Gene expression of RPS26 in peripheral blood monocytes	5E-324	20502693	LOC728823	Monocytes_Naive	1.52e-149	24604202
					Gene expression of RPS26L in peripheral blood monocytes	5E-324	20502693	RPS26	Lymphoblastoid cell lines	4.00057e-102	24037378
					Gene expression of RPS26L1 in peripheral blood monocytes	5E-324	20502693	LOC728823	Monocytes_IFN	1.15e-100	24604202
					Gene expression of RPS26P10 in peripheral blood monocytes	2.27e-257	20502693	LOC728823	Monocytes_LPS24	1.27e-84	24604202
					Gene expression of CCDC4 in peripheral blood monocytes	8.31e-240	20502693	LOC728823	Monocytes_LPS2	1.11e-77	24604202
					Gene expression of AC110758.2 in blood	1.9e-39	21829388	IP6K2	Monocytes_Naive	1.19e-17	24604202
					Gene expression of MADCAM1 in peripheral blood monocytes	7.62e-20	20502693	LOC389386	Monocytes_Naive	1.31e-14	24604202
					Gene expression of SUOX in peripheral blood monocytes	3.08e-18	20502693	IP6K2	Monocytes_LPS24	5.22e-14	24604202
					Gene expression of KRT19 in blood	1.4e-09	21829388	KCTD11	Monocytes_Naive	2.38e-13	24604202
					Gene expression of CLDN1 in blood	2.6e-09	21829388	SUOX	Whole blood	7.90658e-12	25954001
					Gene expression of AC136632.3 in blood	3.3e-09	21829388	IP6K2	Monocytes_IFN	9.92e-11	24604202
					Gene expression of OSR1 in blood	6.3e-09	21829388	SUOX	Lymphoblastoid cell lines	8.87787e-10	24037378
					Gene expression of CFB in blood	9.3e-09	21829388	RPS26	Whole blood	7.39995e-09	25954001
					Gene expression of ZNF789/ZNF394 in blood	1.8e-08	21829388	IP6K2	Monocytes_LPS2	2.12e-08	24604202
					Gene expression of UBAC1 in blood	2e-08	21829388	RPS26	EBV-transformed lymphocytes	1.03456e-07	25954001
					Gene expression of EIF3K in blood	2.3e-08	21829388	RDH16	EBV-transformed lymphocytes	1.03798e-06	25954001
					Gene expression of ATP5D in blood	3.8e-08	21829388	CDK2	Lymphoblastoid cell lines	5.65204e-06	24037378
					Gene expression of CCL2 in blood	4.3e-08	21829388	CNPY2	Whole blood	0.000138294	24013639
					Gene expression of RARRES1 in blood	5.3e-08	21829388	ZC3H10	Whole blood	0.00268212	24013639
					Gene expression of ZNF549 in blood	1.4e-07	21829388	CDK2	Whole blood	0.00340931	24013639
					Gene expression of KCTD11 in peripheral blood monocytes	1.69e-07	20502693
					Gene expression of ALDH1A3 in blood	2.4e-07	21829388
					Gene expression of FASTK/TMUB1 in blood	6.8e-07	21829388
					Gene expression of FAM173A/CCDC78 in blood	7e-07	21829388
					Gene expression of C14orf153 in blood	8.9e-07	21829388
					Gene expression of C1orf86 in blood	8.9e-07	21829388
					Gene expression of BCHE in blood	1.1e-06	21829388
					Gene expression of DNAJA1 in blood	1.2e-06	21829388
					Gene expression of INMT in blood	1.3e-06	21829388
					Gene expression of PEMT in blood	1.3e-06	21829388
					Gene expression of RGS4 in blood	1.6e-06	21829388
					Gene expression of IL6 in blood	1.7e-06	21829388
					Gene expression of HBEGF in blood	1.8e-06	21829388
					Gene expression of B3GALT4/WDR46 in blood	2e-06	21829388
					Gene expression of GPIHBP1 in blood	2.1e-06	21829388
					Gene expression of AF233439.5/DEFT1P/AF238378.4/DEFA3 in blood	2.2e-06	21829388
					Gene expression of NR4A2 in blood	2.2e-06	21829388
					Gene expression of COL15A1 in blood	2.5e-06	21829388
					Gene expression of KLK11 in blood	3e-06	21829388
					Gene expression of OR5T2 in blood	4.4e-06	21829388
					Gene expression of KRT18 in blood	4.7e-06	21829388
					Gene expression of ENST00000385109/ENST00000331644 in blood	5.2e-06	21829388
					Gene expression of GFPT2 in blood	5.2e-06	21829388
					Gene expression of CGNL1 in blood	5.9e-06	21829388
					Gene expression of GRIPAP1 in blood	6.1e-06	21829388
					Gene expression of MSLN/MSLNL in blood	6.9e-06	21829388
					Gene expression of ISL1 in blood	7.1e-06	21829388
					Gene expression of ITLN1 in blood	7.3e-06	21829388
					Gene expression of C1orf176 in blood	8.6e-06	21829388
					Gene expression of TM4SF1 in blood	9.1e-06	21829388
					Gene expression of ERRFI1 in blood	9.3e-06	21829388
15q14	38828140	rs8043085	3	RASGRP1	-	-	-	RASGRP1	Lymphoblastoid cell lines	1.63e-09	24037378
								C15orf53	Whole blood	0.000306	24013639
15q25.1	79234957	rs34593439	4	CTSH	-	-	-	CTSH	Whole blood	1.79e-21	25954001
								CTSH	Lymphoblastoid cell lines	1.06e-19	24037378
16p12.3	20343091	rs4238595	3	UMOD	-	-	-	-	-	-	-
17q12	38033277	rs1054609	1	ORMDL3	Gene expression of ORMDL3 in lymphoblastoid cell lines	6.4e-15	17873877	ORMDL3	Whole blood	9.81343e-198	24013639
					Gene expression of ORMDL3 in CEU-CHB-JPT lymphoblastoid cell lines	6.08135e-08	17873874	GSDMB	Whole blood	9.81343e-198	24013639
								ORMDL3	Whole blood	3.02034e-26	25954001
								GSDMB	Whole blood	7.19878e-23	25954001
								ORMDL3	EBV-transformed_lymphocytes	4.60582e-16	25954001
								GSDMB	EBV-transformed lymphocytes	2.78208e-08	25954001
								ORMDL3	Lymphoblastoid	2.53105e-07	17873874
18p11.21	12777573	rs2542148	25	PTPN2	-	-	-	-	-	-	-
19p13.2	10427721	rs74956615	1	TYK2	-	-	-	-	-	-	-
21q22.3	43855067	rs1893592	1	UBASH3A	Differential exon level expression of UBASH3A in peripheral blood mononuclear cells	3.06e-08	19222302	UBASH3A	Whole blood	6.4076e-92	24013639
								UBASH3A	Whole blood	2.47225e-12	25954001
22q11.1	21936152	rs66534072	89	YDJC	-	-	-	UBE2L3	Whole blood	1.71e-07	25954001
								UBE2L3	Lymphoblastoid cell lines	8.53e-12	24037378
Position (bp), base pair position in hg19; SNP, single nucleotide polymorphism ; # Proxies, number of proxies for each lead variant; Gene, annotated gene as described in online methods; PMID, PubMed identifier; eQTL, expression quantitative trait loci. Genes whose expression level is affected by the lead SNP are shown in bold.

## Sheet: Table_S8
Table S8. Specific cell types showing enrichment among regulatory DNA elements, Dnase 1 hypersensitivity sites and histone marks, and pleiotropic variants.
	Dnase 1 hipersensitivity sites			H3K27ac			H3kme1			H3kme3
Epigenome name	P-value	PFDR	Direction	P-value	PFDR	Direction	P-value	PFDR	Direction	P-value	PFDR	Direction
Primary T regulatory cells from peripheral blood	4.86e-11	3.08e-09	Over	7.05e-08	1.24e-05	Over	6e-06	0.000371	Over	1.41e-06	0.000113	Over
Primary T helper memory cells from peripheral blood 2	2.59e-11	3.08e-09	Over	2.73e-05	0.00116	Over	1.02e-07	1.43e-05	Over	0.00864	0.0814	Over
Primary T helper cells from peripheral blood	1.17e-10	4.95e-09	Over	0.00132	0.0205	Over	4.59e-06	0.000321	Over	1.49e-05	0.000767	Over
Primary T helper cells PMA-I stimulated	8.4e-10	2.67e-08	Over	1.8e-05	0.000881	Over	7.59e-08	1.24e-05	Over	3.34e-05	0.00136	Over
Primary T helper 17 cells PMA-I stimulated	1.57e-09	3.99e-08	Over	1.86e-10	1.82e-07	Over	5.02e-10	2.46e-07	Over	6.06e-06	0.000371	Over
Primary T cells from peripheral blood	2.53e-07	5.36e-06	Over	3.69e-05	0.00137	Over	7.39e-09	2.41e-06	Over	0.056	0.263	ns
Primary T helper naive cells from peripheral blood	1.27e-06	2.31e-05	Over	2.47e-05	0.0011	Over	0.000399	0.00814	Over	0.000818	0.0145	Over
Primary Natural Killer cells from peripheral blood	2.63e-06	3.71e-05	Over	7.74e-05	0.0023	Over	3.17e-07	3.11e-05	Over	0.595	0.897	ns
Primary T helper memory cells from peripheral blood 1	2.55e-06	3.71e-05	Over	0.0604	0.279	ns	2.41e-07	2.62e-05	Over	0.0695	0.308	ns
Primary T cells effector/memory enriched from peripheral blood	4.82e-06	6.12e-05	Over	7.04e-05	0.00215	Over	8.34e-06	0.00048	Over	3.53e-05	0.00137	Over
GM12878 Lymphoblastoid Cells	3.33e-05	0.000384	Over	0.000145	0.00368	Over	0.0043	0.0485	Over	0.00257	0.0327	Over
Fetal Thymus	4.5e-05	0.000476	Over	1.36e-06	0.000113	Over	1.48e-05	0.000767	Over	0.021	0.142	Over
Thymus	0.00018	0.0015	Over	1.17e-07	1.43e-05	Over	0.000188	0.00448	Over	0.113	0.389	ns
Primary T CD8+ memory cells from peripheral blood	0.000198	0.0015	Over	0.0741	0.316	ns	0.000127	0.00336	Over	0.0113	0.0989	Over
Primary B cells from peripheral blood	0.000212	0.0015	Over	0.0762	0.319	ns	5.33e-05	0.0018	Over	0.000964	0.0163	Over
Primary T helper naive cells from peripheral blood	0.000202	0.0015	Over	0.0803	0.326	ns	5.61e-08	1.24e-05	Over	0.000113	0.00315	Over
Primary T CD8+ naive cells from peripheral blood	0.000182	0.0015	Over	0.239	0.572	ns	6.42e-05	0.00203	Over	0.488	0.81	ns
Fetal Heart	0.00018	0.0015	Over	-	-	-	0.286	0.63	ns	0.0698	0.308	ns
Fetal Muscle Trunk	0.000259	0.00165	Over	0.136	0.425	ns	1.97e-05	0.000919	Over	0.723	0.984	ns
Fetal Brain Male	0.000247	0.00165	Over	-	-	-	0.816	0.993	ns	0.876	0.993	ns
Fetal Adrenal Gland	0.000303	0.00181	Over	0.379	0.722	ns	0.00561	0.0578	Over	0.31	0.655	ns
Primary T cells from cord blood	0.000314	0.00181	Over	-	-	-	3.77e-05	0.00137	Over	0.0282	0.17	Over
Placenta	0.000669	0.00369	Over	0.00902	0.0837	ns	0.0015	0.0226	Over	0.232	0.563	ns
Brain Angular Gyrus	0.00129	0.00682	Over	0.919	0.993	ns	0.326	0.665	ns	0.97	0.993	ns
Primary B cells from cord blood	0.00145	0.00737	Over	-	-	-	0.000154	0.00378	Over	0.174	0.49	ns
Adipose Nuclei	0.00198	0.00968	Over	0.00305	0.036	Over	0.0123	0.105	Over	9.83e-05	0.00283	Over
Lung	0.0027	0.0127	Over	0.0374	0.206	ns	0.00228	0.0313	Over	0.234	0.565	ns
Foreskin Melanocyte Primary Cells skin01	0.00286	0.013	Over	0.00907	0.0837	ns	0.445	0.776	ns	0.225	0.556	ns
Fetal Muscle Leg	0.00334	0.0146	Over	0.104	0.373	ns	0.00131	0.0205	Over	0.557	0.872	ns
Brain Hippocampus Middle	0.00391	0.0166	Over	0.101	0.369	ns	0.00468	0.0514	Over	0.311	0.655	ns
HSMM Skeletal Muscle Myoblasts Cells	0.00423	0.0173	Over	0.999	1	ns	0.0258	0.163	Over	0.889	0.993	ns
Left Ventricle	0.00485	0.0193	Over	0.0991	0.366	ns	0.0225	0.148	Over	0.171	0.486	ns
Right Atrium	0.00603	0.0219	Over	0.00536	0.0564	ns	0.00236	0.0313	Over	0.299	0.648	ns
HepG2 Hepatocellular Carcinoma Cell Line	0.00604	0.0219	Over	0.951	0.993	ns	0.684	0.964	ns	0.737	0.988	ns
Fetal Lung	0.00586	0.0219	Over	-	-	-	0.801	0.993	ns	0.762	0.988	ns
Spleen	0.00676	0.0238	Over	0.0014	0.0214	Over	0.0991	0.366	ns	0.136	0.425	ns
HSMM cell derived Skeletal Muscle Myotubes Cells	0.00695	0.0239	Over	0.575	0.886	ns	0.0154	0.121	Over	0.899	0.993	ns
Colonic Mucosa	0.00779	0.026	Over	0.000389	0.0081	Over	0.026	0.163	Over	0.0284	0.17	Over
NHDF-Ad Adult Dermal Fibroblast Primary Cells	0.00948	0.0309	Over	0.122	0.409	ns	0.706	0.976	ns	0.934	0.993	ns
Psoas Muscle	0.0101	0.0315	Over	0.0619	0.283	ns	0.0547	0.259	ns	0.796	0.993	ns
Primary hematopoietic stem cells	0.0102	0.0315	Over	-	-	-	0.0819	0.327	ns	0.162	0.474	ns
Colon Smooth Muscle	0.012	0.0354	Over	6.17e-05	0.00201	Over	0.406	0.749	ns	0.00603	0.0615	Over
Brain Substantia Nigra	0.0117	0.0354	Over	0.0932	0.355	ns	0.235	0.565	ns	0.0378	0.207	Over
H1 Derived Mesenchymal Stem Cells	0.0125	0.0361	Over	0.0175	0.131	ns	0.144	0.437	ns	0.37	0.711	ns
Stomach Mucosa	0.0132	0.0373	Over	-	-	-	0.177	0.494	ns	0.0838	0.332	ns
Stomach Smooth Muscle	0.0144	0.0395	Over	0.0971	0.364	ns	0.158	0.471	ns	0.00668	0.0666	Over
K562 Leukemia Cells	0.0146	0.0395	Over	0.701	0.974	ns	0.0405	0.21	Over	0.961	0.993	ns
HUVEC Umbilical Vein Endothelial Primary Cells	0.015	0.0396	Over	0.437	0.775	ns	0.35	0.685	ns	0.0777	0.319	ns
Fetal Intestine Small	0.0167	0.0424	Over	0.908	0.993	ns	0.167	0.483	ns	0.132	0.417	ns
Pancreatic Islets	0.0164	0.0424	Over	0.843	0.993	ns	0.861	0.993	ns	0.646	0.939	ns
Brain Cingulate Gyrus	0.0171	0.0426	Over	0.427	0.766	ns	0.00237	0.0313	Over	0.576	0.886	ns
hESC Derived CD56+ Mesoderm Cultured Cells	0.0182	0.0444	Over	0.0446	0.22	ns	0.326	0.665	ns	0.184	0.501	ns
Primary mononuclear cells from peripheral blood	0.0229	0.0538	ns	0.0131	0.109	ns	0.000307	0.00698	Over	0.0776	0.319	ns
Duodenum Smooth Muscle	0.0276	0.0625	ns	0.34	0.678	ns	0.0163	0.126	Over	0.00273	0.0335	Over
Skeletal Muscle Male	0.0305	0.0657	ns	-	-	-	0.0148	0.118	Over	0.00283	0.0342	Over
Rectal Smooth Muscle	0.0312	0.0661	ns	0.465	0.795	ns	0.82	0.993	ns	4.59e-05	0.00161	Over
Right Ventricle	0.0357	0.072	ns	0.205	0.525	ns	0.0284	0.17	Over	0.402	0.749	ns
Primary hematopoietic stem cells short term culture	0.0364	0.0723	ns	-	-	-	0.0304	0.178	Over	0.0988	0.366	ns
Primary hematopoietic stem cells G-CSF-mobilized Female	0.0379	0.074	ns	0.837	0.993	ns	0.000384	0.0081	Over	0.0196	0.139	Over
Ganglion Eminence derived primary cultured neurospheres	0.0417	0.079	ns	-	-	-	0.0347	0.195	Over	0.536	0.858	ns
Brain_Dorsolateral_Prefrontal_Cortex	0.0488	0.0861	ns	0.089	0.345	ns	0.0401	0.21	Over	0.871	0.993	ns
Duodenum Mucosa	0.0484	0.0861	ns	-	-	-	0.00246	0.0317	Over	0.0107	0.0943	Over
Monocytes-CD14+ RO01746 Primary Cells	0.0539	0.0925	ns	0.0254	0.163	ns	0.00491	0.0534	Over	0.00999	0.0889	Over
Brain Inferior Temporal Lobe	0.056	0.0948	ns	0.274	0.617	ns	0.169	0.486	ns	0.0483	0.235	Over
Cortex derived primary cultured neurospheres	0.0576	0.095	ns	-	-	-	0.0357	0.199	Over	0.245	0.58	ns
Primary monocytes from peripheral blood	0.0585	0.0953	ns	0.0154	0.121	ns	0.0841	0.332	ns	0.00114	0.0186	Over
H1 BMP4 Derived Trophoblast Cultured Cells	0.0614	0.0975	ns	0.0329	0.187	ns	0.0241	0.156	Over	0.402	0.749	ns
Brain Germinal Matrix	0.0691	0.107	ns	-	-	-	0.0407	0.21	Over	0.16	0.472	ns
Gastric	0.0722	0.11	ns	0.0294	0.175	ns	0.0172	0.129	Over	0.466	0.795	ns
Dnd41 TCell Leukemia Cell Line	0.0802	0.12	ns	0.00647	0.0653	ns	0.0331	0.187	Over	0.247	0.58	ns
Rectal Mucosa Donor 31	0.0823	0.121	ns	0.00674	0.0666	ns	0.0188	0.136	Over	0.000534	0.0105	Over
Primary hematopoietic stem cells G-CSF-mobilized Male	0.0925	0.132	ns	-	-	-	0.00505	0.0543	Over	0.000724	0.0134	Over
Skeletal Muscle Female	0.12	0.164	ns	0.0511	0.246	ns	0.0024	0.0313	Over	0.643	0.939	ns
Pancreas	0.176	0.228	ns	0.195	0.51	ns	0.00211	0.03	Over	0.303	0.652	ns
Primary neutrophils from peripheral blood	0.174	0.228	ns	-	-	-	0.000126	0.00336	Over	0.0571	0.266	ns
Small Intestine	0.24	0.302	ns	0.00759	0.0722	ns	0.000274	0.00638	Over	0.0711	0.312	ns
Rectal Mucosa Donor 29	0.266	0.325	ns	0.0201	0.141	ns	0.000831	0.0145	Over	0.0323	0.185	Over
Sigmoid Colon	0.277	0.335	ns	0.00123	0.0197	Over	0.0324	0.185	Over	0.469	0.795	ns
Esophagus	0.334	0.392	ns	0.0194	0.138	ns	0.000352	0.00765	Over	0.584	0.89	ns
Placenta Amnion	0.478	0.538	ns	0.000418	0.00836	Over	0.862	0.993	ns	0.687	0.965	ns
iPS DF 19.11 Cells	0.594	0.645	ns	0.0402	0.21	ns	0.0856	0.336	ns	0.0262	0.163	Over
PFDR, p-value after multiple testing correction using the Benjamini–Hochberg false discovery rate (FDR) procedure; Direction, direction of the enrichment. Over denotes overrepresentation of regulatory elements and ns indicates non-significant results; H3K27ac, acetylation of histone H3 at lysine 27; H3K4me1, mono-methylation of histone H3 at lysine 4; H3K4me3, tri-methylation of histone H3 at lys…
