# Supplementary material for: Meta-analysis of Immunochip data of four autoimmune diseases reveals novel single-disease and cross-phenotype associations
Source: Genome Med. 2018 Dec 20;10:97. doi: 10.1186/s13073-018-0604-8 (PMC6302306; doi:10.1186/s13073-018-0604-8)
Supplement: Supplementary file 3 — Summary statistics from the cross-disease meta-analysis using ASSET. (TXT 38863 kb) [file 13073_2018_604_MOESM3_ESM.txt]

CHR	POS	SNP	Pmeta	ORmeta	CIlowMeta	CIhighMeta	P1sided	OR1sided	CIlow1sided	CIhigh1sided	Pheno1sided	P2sided	P2sided1	P2sided2	OR2sided1	CIlow2sided1	CIhigh2sided1	OR2sided2	CIlow2sided2	CIhigh2sided2	Pheno2sided1	Pheno2sided2
1	1120431	rs1320571	0.942937514	1.002	1	1.004	0.148697044	1.239	0.926	1.658	SSc	0.241291412	0.182771788	0.352881346	1.239	0.904	1.699	0.965	0.895	1.04	SSc	RA
1	1497824	rs2296716	0.853783916	0.996	0.995	0.997	0.99740699	0.974	0	6940043.821	RA	0.742016848	0.752477233	0.49727916	1.013	0.935	1.097	0.974	0.903	1.051	CeD,T1D	RA
1	1696326	rs34166899	0.282127118	1.015	1.015	1.016	0.160882286	0.894	0.765	1.046	SSc	0.082334962	0.498415178	0.032185375	1.038	0.932	1.156	0.894	0.807	0.991	T1D	SSc
1	1698092	rs66701417	0.248621319	1.02	1.02	1.021	0.158469129	0.894	0.765	1.045	SSc	0.081186262	0.498415178	0.031628852	1.038	0.932	1.156	0.894	0.807	0.99	T1D	SSc
1	1702436	rs12040325	0.319499578	1.015	1.015	1.016	0.150934776	0.906	0.792	1.037	SSc	0.077520539	0.497859055	0.029902016	1.038	0.932	1.156	0.906	0.829	0.99	T1D	SSc
1	1703303	rs7529918	0.318158473	1.015	1.015	1.016	0.15075799	0.906	0.792	1.037	SSc	0.07736615	0.497302803	0.029861695	1.038	0.932	1.156	0.906	0.829	0.99	T1D	SSc
1	1703849	rs12038111	0.299850427	1.017	1.017	1.018	0.15075799	0.906	0.792	1.037	SSc	0.07736615	0.497302803	0.029861695	1.038	0.932	1.156	0.906	0.829	0.99	T1D	SSc
1	1703865	rs12038134	0.299850427	1.017	1.017	1.018	0.15075799	0.906	0.792	1.037	SSc	0.07736615	0.497302803	0.029861695	1.038	0.932	1.156	0.906	0.829	0.99	T1D	SSc
1	1704899	rs72634845	0.300738847	1.017	1.016	1.017	0.150715492	0.906	0.792	1.037	SSc	0.07734586	0.497302803	0.029852003	1.038	0.932	1.156	0.906	0.829	0.99	T1D	SSc
1	1704915	rs72634846	0.308746477	1.016	1.016	1.017	0.150715492	0.906	0.792	1.037	SSc	0.07734586	0.497302803	0.029852003	1.038	0.932	1.156	0.906	0.829	0.99	T1D	SSc
1	1705287	rs12040826	0.301095572	1.017	1.017	1.018	0.149430167	0.906	0.792	1.036	SSc	0.076731977	0.497302803	0.029559137	1.038	0.932	1.156	0.906	0.829	0.99	T1D	SSc
1	1706160	rs7531583	0.090361105	1.028	1.028	1.029	0.275471995	1.024	0.982	1.068	CeD,RA	0.330044134	0.334594701	0.298590852	1.024	0.976	1.073	0.948	0.856	1.049	CeD,RA	SSc
1	1708801	rs12044597	0.190134219	1.021	1.02	1.021	0.112758353	0.9	0.791	1.025	SSc	0.054396364	0.450239635	0.021415167	1.024	0.963	1.09	0.9	0.823	0.985	RA,T1D	SSc
1	1721479	rs2272908	0.03727517	1.029	1.028	1.029	0.077623787	1.029	0.997	1.063	RA,T1D	0.028154153	0.099930076	0.043807908	1.029	0.994	1.065	0.919	0.846	0.998	RA,T1D	SSc
1	1722932	rs3737628	0.047539655	1.027	1.026	1.027	0.088397822	1.029	0.996	1.063	RA,T1D	0.030557361	0.113288599	0.042583851	1.029	0.993	1.065	0.918	0.846	0.997	RA,T1D	SSc
1	1723031	rs9660180	0.070182757	1.022	1.022	1.022	0.062877141	1.03	0.998	1.063	RA,T1D	0.024033689	0.081498074	0.044559388	1.03	0.996	1.065	0.919	0.846	0.998	RA,T1D	SSc
1	1724366	rs34645159	0.039017317	1.029	1.028	1.029	0.079186645	1.029	0.997	1.063	RA,T1D	0.028570029	0.101873268	0.04372513	1.029	0.994	1.065	0.919	0.846	0.998	RA,T1D	SSc
1	1728969	rs12034740	0.060329558	1.029	1.029	1.03	0.190039203	0.907	0.783	1.05	SSc	0.058517331	0.269961666	0.039037016	1.026	0.981	1.073	0.907	0.826	0.995	RA,T1D	SSc
1	1748734	rs2180311	0.037961606	1.028	1.028	1.029	0.088093139	1.029	0.996	1.064	RA,T1D	0.022562774	0.112912007	0.029858532	1.029	0.993	1.066	0.906	0.828	0.99	RA,T1D	SSc
1	1751264	rs6664664	0.042496552	1.027	1.027	1.027	0.091251752	1.029	0.995	1.064	RA,T1D	0.023942471	0.11681284	0.030949289	1.029	0.993	1.066	0.906	0.829	0.991	RA,T1D	SSc
1	1781220	rs6681938	0.10682105	0.976	0.976	0.977	0.196628956	0.974	0.935	1.014	RA,T1D	0.39082068	0.525118029	0.243465672	1.029	0.942	1.124	0.974	0.931	1.018	SSc	RA,T1D
1	1796616	rs6698147	0.106287116	0.975	0.974	0.975	0.12710286	0.969	0.93	1.009	RA,T1D	0.298801423	0.540021981	0.160620054	1.028	0.941	1.124	0.969	0.927	1.013	SSc	RA,T1D
1	1847531	rs28710181	0.711183116	1.015	1.012	1.019	0.471406539	1.069	0.891	1.284	CeD,SSc	0.548515333	0.535442146	0.405236072	1.069	0.865	1.322	0.956	0.86	1.063	CeD,SSc	RA
1	1847979	rs28581776	0.911567362	1.005	1.001	1.009	0.388442118	1.229	0.769	1.964	SSc	0.306127089	0.448691621	0.200039259	1.229	0.721	2.096	0.924	0.818	1.043	SSc	RA
1	1848160	rs28634421	0.52824466	1.025	1.022	1.028	0.467791018	1.065	0.898	1.263	CeD,SSc	0.724006568	0.531711217	0.670121198	1.065	0.874	1.298	0.979	0.889	1.078	CeD,SSc	RA
1	1849530	rs4459050	0.307448214	1.04	1.037	1.043	0.155879267	1.108	0.962	1.278	CeD	0.223822985	0.075075654	0.775732148	1.108	0.99	1.242	0.971	0.795	1.187	CeD	RA
1	1849744	rs1884455	0.527871189	1.025	1.022	1.028	0.413840111	1.069	0.911	1.253	CeD,SSc	0.615865549	0.475505384	0.55562321	1.069	0.891	1.282	0.971	0.882	1.07	CeD,SSc	RA
1	1850914	rs28544952	0.615286297	1.02	1.017	1.023	0.610542825	1.058	0.852	1.313	CeD,SSc	0.785499634	0.675775333	0.623472544	1.058	0.813	1.376	0.976	0.887	1.075	CeD,SSc	RA
1	1851212	rs28706999	0.480188601	1.032	1.028	1.036	0.448980591	1.07	0.898	1.276	CeD,SSc	0.421163335	0.512229394	0.279213065	1.07	0.874	1.311	0.923	0.798	1.067	CeD,SSc	RA
1	1853588	rs2144686	0.961944853	1.002	0.998	1.006	0.415818715	0.903	0.707	1.154	RA	0.306310433	0.457802812	0.196224239	1.062	0.907	1.243	0.903	0.774	1.054	CeD	RA
1	1856370	rs752967	0.830490334	1.008	1.005	1.011	0.912017973	1.032	0.591	1.803	CeD,SSc,T1D	0.711397368	0.959995634	0.358637968	1.032	0.302	3.527	0.956	0.869	1.052	CeD,SSc,T1D	RA
1	1860997	rs60609500	0.889008544	1.005	1.002	1.008	0.996461371	1.03	0	490015.305	CeD,SSc,T1D	0.721801115	1	0.354179977	1.03	0	Inf	0.956	0.868	1.052	CeD,SSc,T1D	RA
1	1861441	rs74595907	0.919467627	1.004	1.001	1.007	1	1.03	0	Inf	CeD,SSc,T1D	0.706139592	1	0.33939271	1.03	0	Inf	0.954	0.867	1.05	CeD,SSc,T1D	RA
1	1865079	rs59878453	0.904798707	1.005	1.002	1.008	0.988988056	1.052	0.001	1393.339	SSc,T1D	0.765085729	1	0.39844206	1.052	0	Inf	0.959	0.871	1.056	SSc,T1D	RA
1	1870761	rs77307711	0.955328045	0.998	0.995	1.001	1	0.981	0	Inf	RA	0.982692205	0.942525697	0.869802091	1.025	0.524	2.006	0.981	0.778	1.236	T1D	RA
1	1871337	rs16824543	0.635082113	0.983	0.981	0.986	1	0.971	0	Inf	RA,SSc	1	1	1	NA	NA	NA	0.971	0	Inf		RA,SSc
1	1873625	rs12758705	0.732077923	1.006	1.005	1.006	0.292463023	1.048	0.96	1.144	T1D	0.229402799	0.140982242	0.427094519	1.048	0.985	1.116	0.942	0.812	1.092	T1D	SSc
1	1888193	rs3820011	0.874397923	1.002	1.002	1.003	0.574688634	1.037	0.913	1.177	T1D	0.622586349	0.284617807	0.946137736	1.037	0.97	1.108	0.993	0.807	1.221	T1D	RA
1	2146966	rs7512482	0.739686528	1.006	1.006	1.007	0.981822891	1.027	0.107	9.831	CeD	0.657436006	0.296893867	1	1.027	0.977	1.079	0.947	0	Inf	CeD	SSc
1	2415497	rs61763948	0.078128976	0.975	0.975	0.976	0.193344431	0.97	0.925	1.016	CeD,SSc	0.478067073	1	0.478067073	NA	NA	NA	0.97	0.89	1.056		CeD,SSc
1	2416357	rs4648639	0.087642095	0.977	0.976	0.977	0.108629727	0.958	0.91	1.009	CeD	0.287690812	1	0.287690812	NA	NA	NA	0.958	0.886	1.037		CeD
1	2418625	rs7512269	0.29189198	0.978	0.977	0.979	0.319533384	0.953	0.866	1.048	SSc,T1D	0.738235689	0.988323891	0.37474013	1	0.951	1.052	0.953	0.856	1.06	RA	SSc,T1D
1	2465792	rs3001339	0.861132525	1.003	1.002	1.003	0.658529912	1.064	0.807	1.403	SSc	0.669730752	0.319580398	0.961143874	1.064	0.941	1.203	0.991	0.689	1.426	SSc	T1D
1	2474313	rs115568561	0.939268011	0.994	0.984	1.005	0.13425537	1.422	0.897	2.253	CeD	0.290873795	0.160500214	0.520376318	1.422	0.87	2.323	0.949	0.811	1.112	CeD	T1D
1	2496927	rs11574001	0.243325999	0.936	0.93	0.942	0.011759356	0.777	0.639	0.946	CeD	0.02614868	0.779544056	0.005145807	1.105	0.55	2.218	0.777	0.651	0.927	SSc	CeD
1	2497678	rs11577783	0.051044097	0.968	0.967	0.968	0.062274357	0.949	0.899	1.003	CeD	0.212564869	0.672847758	0.080740754	1.049	0.841	1.307	0.949	0.896	1.006	SSc	CeD
1	2498052	rs61054170	0.050081964	0.967	0.967	0.968	0.058354896	0.949	0.899	1.002	CeD	0.203637209	0.676584168	0.075808566	1.048	0.842	1.303	0.949	0.895	1.005	SSc	CeD
1	2498862	rs1555791	0.043502601	0.966	0.966	0.967	0.051002458	0.948	0.898	1	CeD	0.184721284	0.677343533	0.066517961	1.047	0.842	1.303	0.948	0.895	1.004	SSc	CeD
1	2499459	rs138680782	0.394905287	0.984	0.984	0.985	1	0.988	0	Inf	RA,T1D	0.841099631	0.49219118	1	1.063	0.893	1.265	0.988	0	Inf	SSc	RA,T1D
1	2502780	rs6667605	0.003574923	0.959	0.959	0.96	0.013377986	0.946	0.905	0.988	CeD	0.052060774	0.508463696	0.017978904	1.044	0.92	1.185	0.946	0.903	0.99	SSc	CeD
1	2502834	rs6672381	0.00294586	0.959	0.959	0.959	0.013550309	0.946	0.905	0.989	CeD	0.051446138	0.494931029	0.018206385	1.06	0.897	1.251	0.946	0.903	0.991	SSc	CeD
1	2503591	rs150660317	0.084791607	0.909	0.903	0.914	0.001890753	0.748	0.623	0.898	CeD	0.00501434	0.756796341	0.000786263	1.109	0.577	2.132	0.748	0.632	0.886	SSc	CeD
1	2504102	rs111385510	0.066715653	0.901	0.896	0.907	0.002305336	0.752	0.626	0.903	CeD	0.012671851	0.542301844	0.003172624	1.107	0.798	1.535	0.752	0.622	0.909	SSc	CeD
1	2504234	rs6671426	0.028956253	0.964	0.964	0.965	0.023703916	0.946	0.902	0.993	CeD	0.071714463	1	0.071714463	NA	NA	NA	0.946	0.891	1.005		CeD
1	2504363	rs28734787	3.56E-05	1.084	1.083	1.085	7.86E-05	1.071	1.035	1.109	CeD,RA	0.000305136	0.000305136	1	1.071	1.032	1.112	NA	NA	NA	CeD,RA
1	2505362	rs145845632	0.026613906	0.869	0.862	0.876	0.004394405	0.763	0.634	0.919	CeD	0.010326317	0.727072372	0.001868421	1.117	0.599	2.084	0.763	0.644	0.905	SSc	CeD
1	2505713	rs10910093	1.38E-05	1.088	1.087	1.089	2.46E-05	1.074	1.039	1.111	CeD,RA	9.84E-05	9.84E-05	1	1.074	1.036	1.114	NA	NA	NA	CeD,RA
1	2506861	rs79105695	0.00802147	1.117	1.113	1.121	0.009749077	1.142	1.033	1.263	CeD,SSc	0.031237294	0.031237294	1	1.142	1.012	1.289	NA	NA	NA	CeD,SSc
1	2507388	rs150927485	0.094807843	0.91	0.904	0.915	0.006602022	0.771	0.639	0.93	CeD	0.014910262	0.73169342	0.002839502	1.116	0.596	2.092	0.771	0.65	0.915	SSc	CeD
1	2507938	rs10752745	0.003736145	0.961	0.961	0.962	0.016286537	0.968	0.943	0.994	CeD,RA	0.074666786	0.651656128	0.021809643	1.029	0.908	1.166	0.968	0.942	0.995	SSc	CeD,RA
1	2508716	rs188297702	0.226938165	0.941	0.936	0.946	0.006213318	0.77	0.639	0.929	CeD	0.012188303	0.616577809	0.002667656	1.146	0.672	1.956	0.77	0.65	0.913	SSc	CeD
1	2508722	rs193189732	0.226938165	0.941	0.936	0.946	0.006213318	0.77	0.639	0.929	CeD	0.012188303	0.616577809	0.002667656	1.146	0.672	1.956	0.77	0.65	0.913	SSc	CeD
1	2509252	rs144302768	0.11823639	0.916	0.911	0.922	0.00687136	0.772	0.64	0.931	CeD	0.013185026	0.608846751	0.002958769	1.149	0.676	1.953	0.772	0.651	0.916	SSc	CeD
1	2509369	rs148710721	0.11607711	0.916	0.91	0.922	0.006163807	0.77	0.639	0.928	CeD	0.012134793	0.618519252	0.002645791	1.146	0.671	1.957	0.77	0.65	0.913	SSc	CeD
1	2509868	rs140567883	0.109810042	0.915	0.909	0.92	0.00623361	0.77	0.639	0.929	CeD	0.013430074	0.687539726	0.002676618	1.127	0.629	2.022	0.77	0.65	0.913	SSc	CeD
1	2510043	rs113519289	0.11002332	0.915	0.909	0.92	0.006204515	0.77	0.639	0.929	CeD	0.013368738	0.687201934	0.002663768	1.127	0.629	2.021	0.77	0.65	0.913	SSc	CeD
1	2510377	rs139165882	0.116145345	0.916	0.91	0.922	0.006347925	0.771	0.639	0.929	CeD	0.013626517	0.68625884	0.002727128	1.128	0.629	2.021	0.771	0.65	0.914	SSc	CeD
1	2510605	rs75898568	0.100432295	1.058	1.055	1.06	0.251184534	1.055	0.963	1.156	CeD,RA,SSc	0.598993684	0.598993684	1	1.055	0.864	1.288	NA	NA	NA	CeD,RA,SSc
1	2510755	rs10910095	0.000488611	1.081	1.08	1.082	0.000332486	1.11	1.048	1.175	CeD	0.001235325	0.001235325	1	1.11	1.042	1.182	NA	NA	NA	CeD
1	2511280	rs10797434	0.001162101	0.956	0.956	0.957	0.007610319	0.943	0.903	0.984	CeD	0.032587816	0.504586011	0.010320747	1.045	0.919	1.188	0.943	0.901	0.986	SSc	CeD
1	2511388	rs12129508	0.001053436	1.076	1.075	1.077	0.000616946	1.105	1.044	1.17	CeD	0.002243745	0.002243745	1	1.105	1.036	1.178	NA	NA	NA	CeD
1	2512150	rs140703173	0.109023093	0.914	0.908	0.92	0.004960588	0.766	0.636	0.923	CeD	0.009896964	0.611302408	0.002116261	1.148	0.674	1.958	0.766	0.647	0.908	SSc	CeD
1	2512289	rs145902989	0.097147861	0.911	0.905	0.917	0.003797679	0.761	0.633	0.916	CeD	0.007881348	0.619408973	0.001608272	1.146	0.669	1.961	0.761	0.643	0.902	SSc	CeD
1	2512452	rs4648648	0.021500961	0.966	0.966	0.967	0.124973954	0.963	0.917	1.011	RA	0.279874128	0.500736711	0.158041305	1.077	0.868	1.337	0.963	0.913	1.015	SSc	RA
1	2512650	rs4648649	0.004029865	0.961	0.96	0.961	0.024641126	0.969	0.943	0.996	CeD,RA	0.068246105	0.388778893	0.032722924	1.073	0.914	1.26	0.969	0.942	0.997	SSc	CeD,RA
1	2512710	rs10910096	0.003996049	0.961	0.96	0.961	0.024718881	0.969	0.943	0.996	CeD,RA	0.068591054	0.389992039	0.032823939	1.074	0.913	1.262	0.969	0.942	0.997	SSc	CeD,RA
1	2513055	rs4486391	0.019176872	0.966	0.966	0.966	0.121929659	0.963	0.918	1.01	RA	0.274075344	0.497988345	0.154349011	1.078	0.868	1.338	0.963	0.914	1.014	SSc	RA
1	2513105	rs735000	0.001668699	1.072	1.071	1.073	0.00090013	1.103	1.041	1.168	CeD	0.003227932	0.003227932	1	1.103	1.033	1.177	NA	NA	NA	CeD
1	2513216	rs734999	0.001435096	0.958	0.957	0.958	0.009833559	0.967	0.942	0.992	CeD,RA	0.032451274	0.390083138	0.013283698	1.074	0.913	1.263	0.967	0.941	0.993	SSc	CeD,RA
1	2513632	rs2016175	0.020930995	0.966	0.966	0.967	0.132956027	0.963	0.918	1.011	RA	0.288100192	0.491402523	0.167696186	1.079	0.869	1.339	0.963	0.914	1.016	SSc	RA
1	2513678	rs2016366	0.010525668	0.963	0.962	0.963	0.049814337	0.957	0.915	1	RA	0.153480676	0.543632231	0.065011724	1.069	0.862	1.324	0.957	0.913	1.003	SSc	RA
1	2514866	rs145431766	0.123919402	0.917	0.911	0.923	0.003764648	0.76	0.631	0.915	CeD	0.007831984	0.620513034	0.001593907	1.147	0.666	1.977	0.76	0.64	0.901	SSc	CeD
1	2515957	rs115042266	0.851380976	1.01	1.004	1.016	1	1.059	0	Inf	CeD,SSc	0.858950825	0.54773061	0.946333431	1.059	0.879	1.276	0.97	0.402	2.341	CeD,SSc	T1D
1	2518410	rs143250534	0.166324006	0.925	0.919	0.931	0.005790658	0.767	0.635	0.926	CeD	0.010791173	0.576002018	0.002481188	1.161	0.688	1.958	0.767	0.646	0.911	SSc	CeD
1	2518980	rs144009058	0.145534899	0.921	0.916	0.927	0.00525323	0.765	0.634	0.923	CeD	0.010075859	0.588323758	0.002244713	1.157	0.682	1.963	0.765	0.644	0.908	SSc	CeD
1	2521430	rs10910097	0.00552138	1.056	1.056	1.057	0.01129864	1.057	1.013	1.103	CeD,RA	0.03588589	0.03588589	1	1.057	1.004	1.112	NA	NA	NA	CeD,RA
1	2523344	rs143856922	0.116716375	0.915	0.91	0.921	0.004783553	0.764	0.633	0.921	CeD	0.007856196	0.486857374	0.002038667	1.185	0.735	1.909	0.764	0.643	0.906	SSc	CeD
1	2523696	rs142446411	0.118704753	0.916	0.91	0.921	0.004861569	0.764	0.633	0.921	CeD	0.007967889	0.486629768	0.00207285	1.185	0.735	1.909	0.764	0.644	0.907	SSc	CeD
1	2523744	rs112218652	0.362656204	0.951	0.945	0.957	0.001509595	0.739	0.612	0.891	CeD	0.001823949	0.305471508	0.000624258	1.082	0.931	1.256	0.739	0.621	0.879	RA,SSc	CeD
1	2524915	rs10752747	5.76E-10	0.913	0.913	0.913	6.05E-11	0.924	0.902	0.946	CeD,RA	2.91E-10	1	2.91E-10	NA	NA	NA	0.924	0.901	0.947		CeD,RA
1	2524966	rs3748819	4.54E-11	0.908	0.908	0.908	1.01E-10	0.924	0.903	0.947	CeD,RA	3.06E-09	0.89058016	1.45E-10	1.01	0.873	1.169	0.924	0.902	0.947	SSc	CeD,RA
1	2525070	rs145511787	0.33392019	0.949	0.943	0.954	0.00773498	0.774	0.641	0.935	CeD	0.009335808	0.361951969	0.003342193	1.073	0.922	1.25	0.774	0.652	0.918	RA,SSc	CeD
1	2525152	rs142405151	0.110636606	0.914	0.908	0.92	0.005118707	0.765	0.635	0.923	CeD	0.008505222	0.497349291	0.002185637	1.181	0.73	1.911	0.765	0.645	0.908	SSc	CeD
1	2525208	rs78027076	0.311874691	0.946	0.941	0.952	0.005933428	0.769	0.637	0.927	CeD	0.007346487	0.361315827	0.002544128	1.074	0.922	1.25	0.769	0.648	0.912	RA,SSc	CeD
1	2525665	rs3748817	6.63E-10	0.908	0.908	0.909	1.11E-09	0.883	0.848	0.919	CeD	2.76E-08	0.80622755	1.59E-09	1.011	0.927	1.102	0.883	0.848	0.919	SSc	CeD
1	2526621	rs145401287	0.146943189	0.925	0.92	0.93	0.002999939	0.756	0.628	0.909	CeD	0.005413876	0.51420775	0.001262445	1.176	0.723	1.913	0.756	0.637	0.896	SSc	CeD
1	2527180	rs150544785	0.105597927	0.913	0.907	0.918	0.002960935	0.755	0.628	0.909	CeD	0.005377494	0.51718408	0.0012456	1.175	0.721	1.913	0.755	0.637	0.896	SSc	CeD
1	2527694	rs145687721	0.106293106	0.913	0.907	0.918	0.00421422	0.762	0.632	0.918	CeD	0.007381237	0.516388771	0.001789747	1.175	0.722	1.913	0.762	0.642	0.904	SSc	CeD
1	2528133	rs2843401	9.31E-10	0.914	0.914	0.914	1.83E-10	0.925	0.904	0.948	CeD,RA	8.69E-10	1	8.69E-10	NA	NA	NA	0.925	0.903	0.949		CeD,RA
1	2528682	rs2843402	9.77E-10	0.914	0.914	0.915	1.66E-10	0.925	0.904	0.948	CeD,RA	7.89E-10	1	7.89E-10	NA	NA	NA	0.925	0.903	0.948		CeD,RA
1	2529192	rs2764842	1.28E-09	0.915	0.914	0.915	2.21E-10	0.926	0.904	0.948	CeD,RA	6.25E-09	0.86089385	3.15E-10	1.006	0.937	1.081	0.926	0.904	0.948	SSc	CeD,RA
1	2529437	rs2764840	1.42E-10	0.908	0.907	0.908	1.26E-10	0.921	0.899	0.945	CeD,RA	3.37E-09	0.786575906	1.81E-10	1.012	0.928	1.103	0.921	0.898	0.945	SSc	CeD,RA
1	2529552	rs112057155	0.081683766	1.068	1.065	1.071	0.104158202	1.117	0.977	1.277	CeD	0.346873031	0.125922006	0.852349029	1.117	0.969	1.288	0.988	0.871	1.121	CeD	T1D
1	2530558	rs2843404	1.34E-09	0.915	0.915	0.915	1.85E-10	0.925	0.904	0.948	CeD,RA	5.91E-09	0.967855526	2.64E-10	1.001	0.934	1.073	0.925	0.903	0.948	SSc	CeD,RA
1	2530694	rs2764848	1.14E-09	0.915	0.914	0.915	1.37E-10	0.925	0.903	0.947	CeD,RA	4.54E-09	0.990548722	1.96E-10	1	0.934	1.071	0.925	0.903	0.947	SSc	CeD,RA
1	2531372	rs2985855	2.21E-09	0.916	0.916	0.916	3.65E-10	0.926	0.904	0.949	CeD,RA	1.07E-08	0.91157933	5.21E-10	1.004	0.937	1.076	0.926	0.904	0.949	SSc	CeD,RA
1	2531467	rs6689711	2.55E-09	0.916	0.916	0.917	4.19E-10	0.927	0.905	0.949	CeD,RA	1.21E-08	0.90245602	5.99E-10	1.004	0.937	1.076	0.927	0.904	0.949	SSc	CeD,RA
1	2531514	rs6682043	2.42E-09	0.916	0.916	0.917	3.98E-10	0.926	0.904	0.949	CeD,RA	1.16E-08	0.911573497	5.69E-10	1.004	0.937	1.075	0.926	0.904	0.949	SSc	CeD,RA
1	2532416	rs2985859	1.46E-09	0.915	0.915	0.915	2.74E-10	0.926	0.904	0.948	CeD,RA	8.60E-09	0.966931438	3.92E-10	1.002	0.932	1.076	0.926	0.904	0.949	SSc	CeD,RA
1	2532506	rs3001837	1.75E-09	0.916	0.915	0.916	1.79E-10	0.925	0.904	0.948	CeD,RA	5.62E-09	0.948840964	2.56E-10	1.002	0.936	1.073	0.925	0.903	0.948	SSc	CeD,RA
1	2532527	rs78914298	0.506255218	0.965	0.959	0.97	0.00363493	0.762	0.634	0.915	CeD	0.002625416	0.1864749	0.001537527	1.097	0.956	1.258	0.762	0.644	0.901	RA,SSc	CeD
1	2532624	rs2985857	1.76E-09	0.916	0.915	0.916	2.45E-10	0.926	0.904	0.948	CeD,RA	7.28E-09	0.909376684	3.50E-10	1.004	0.937	1.076	0.926	0.904	0.948	SSc	CeD,RA
1	2532899	rs6424092	1.70E-09	0.915	0.915	0.916	2.73E-10	0.926	0.904	0.948	CeD,RA	8.22E-09	0.927160395	3.90E-10	1.003	0.936	1.076	0.926	0.904	0.948	SSc	CeD,RA
1	2533250	rs10910098	1.61E-09	0.915	0.915	0.916	2.67E-10	0.926	0.904	0.948	CeD,RA	8.08E-09	0.930539087	3.82E-10	1.003	0.935	1.076	0.926	0.904	0.948	SSc	CeD,RA
1	2533552	rs10910099	1.53E-09	0.915	0.915	0.916	2.66E-10	0.926	0.904	0.948	CeD,RA	8.48E-09	0.981448444	3.81E-10	1.001	0.933	1.073	0.926	0.904	0.948	SSc	CeD,RA
1	2533605	rs72644697	1.09E-10	0.911	0.91	0.911	5.06E-10	0.927	0.905	0.949	CeD,RA	1.54E-08	0.968206248	7.22E-10	1.004	0.811	1.244	0.927	0.905	0.95	SSc	CeD,RA
1	2533706	rs60520190	1.42E-09	0.915	0.915	0.915	2.28E-10	0.926	0.904	0.948	CeD,RA	7.05E-09	0.94350009	3.26E-10	1.003	0.935	1.076	0.926	0.904	0.948	SSc	CeD,RA
1	2534087	rs11585048	9.87E-10	0.914	0.914	0.915	2.28E-10	0.926	0.904	0.948	CeD,RA	6.81E-09	0.911433557	3.26E-10	1.004	0.932	1.082	0.926	0.904	0.948	SSc	CeD,RA
1	2534122	rs114996135	0.023736985	1.072	1.07	1.074	0.110862948	1.058	0.987	1.133	CeD,RA	0.29295872	0.29295872	1	1.058	0.953	1.174	NA	NA	NA	CeD,RA
1	2534247	rs75883940	0.571066602	0.97	0.965	0.976	0.005896244	0.771	0.641	0.928	CeD	0.00351043	0.157274867	0.00252773	1.101	0.963	1.259	0.771	0.651	0.913	RA,SSc	CeD
1	2534375	rs72644701	3.57E-06	0.916	0.915	0.917	5.24E-07	0.923	0.895	0.953	CeD,RA	8.37E-06	0.727834867	7.45E-07	1.016	0.927	1.115	0.923	0.895	0.953	SSc	CeD,RA
1	2534801	rs10797435	2.07E-09	0.916	0.915	0.916	3.93E-10	0.926	0.904	0.949	CeD,RA	1.20E-08	0.959043981	5.61E-10	1.002	0.934	1.075	0.926	0.904	0.949	SSc	CeD,RA
1	2534978	rs6664969	4.15E-10	0.912	0.912	0.913	5.96E-11	0.924	0.902	0.946	CeD,RA	2.86E-10	1	2.86E-10	NA	NA	NA	0.924	0.901	0.947		CeD,RA
1	2535613	rs4648562	2.32E-09	0.916	0.916	0.917	3.33E-10	0.926	0.904	0.949	CeD,RA	9.61E-09	0.895193342	4.75E-10	1.005	0.938	1.075	0.926	0.904	0.949	SSc	CeD,RA
1	2535895	rs4648653	2.84E-09	0.917	0.916	0.917	5.02E-10	0.927	0.905	0.949	CeD,RA	1.32E-08	0.826769773	7.17E-10	1.008	0.94	1.081	0.927	0.905	0.95	SSc	CeD,RA
1	2536002	rs4648563	4.60E-09	0.913	0.913	0.914	1.01E-09	0.923	0.9	0.947	CeD,RA	4.73E-09	1	4.73E-09	NA	NA	NA	0.923	0.899	0.948		CeD,RA
1	2536813	rs72646003	4.62E-05	0.919	0.918	0.92	9.26E-07	0.881	0.838	0.927	RA	1.31E-05	0.666117704	1.32E-06	1.022	0.926	1.128	0.881	0.837	0.928	SSc	RA
1	2537166	rs116286701	0.553640803	0.968	0.963	0.974	0.007575206	0.772	0.639	0.934	CeD	0.005471918	0.20086929	0.003271148	1.095	0.953	1.259	0.772	0.65	0.917	RA,SSc	CeD
1	2537229	rs115315993	0.557834655	0.969	0.963	0.974	0.003179885	0.754	0.625	0.91	CeD	0.00270556	0.221271034	0.001340238	1.106	0.941	1.299	0.754	0.634	0.896	RA	CeD
1	2537464	rs4074789	1.85E-10	0.904	0.904	0.905	8.15E-10	0.919	0.895	0.944	CeD,RA	1.81E-08	0.710298393	1.16E-09	1.03	0.883	1.201	0.919	0.894	0.944	SSc	CeD,RA
1	2537838	rs41300092	1.54E-10	0.906	0.906	0.907	2.93E-10	0.921	0.898	0.945	CeD,RA	9.00E-09	0.948401814	4.19E-10	1.007	0.814	1.246	0.921	0.898	0.945	SSc	CeD,RA
1	2538209	rs10910105	1.65E-11	0.906	0.906	0.907	5.72E-11	0.923	0.901	0.945	CeD,RA	1.89E-09	0.953453744	8.17E-11	1.006	0.813	1.246	0.923	0.901	0.946	SSc	CeD,RA
1	2538344	rs111654423	0.134332192	0.918	0.912	0.924	0.002095369	0.75	0.625	0.901	CeD	0.005474843	0.752585344	0.000873618	1.039	0.818	1.32	0.75	0.633	0.889	RA,SSc	CeD
1	2538349	rs10797436	6.89E-09	0.91	0.909	0.91	1.19E-08	0.922	0.896	0.948	CeD,RA	2.85E-07	0.883606839	1.69E-08	1.015	0.827	1.247	0.922	0.896	0.948	SSc	CeD,RA
1	2538738	rs12138909	1.66E-07	0.903	0.902	0.903	6.70E-08	0.915	0.886	0.945	CeD,RA	1.60E-06	0.971182044	9.56E-08	1.004	0.797	1.266	0.915	0.886	0.946	SSc	CeD,RA
1	2538886	rs10910106	3.58E-11	0.906	0.906	0.907	1.10E-10	0.921	0.898	0.944	CeD,RA	3.36E-09	0.901944273	1.57E-10	1.025	0.689	1.525	0.921	0.898	0.945	SSc	CeD,RA
1	2539006	rs10797437	7.88E-12	0.906	0.905	0.906	6.25E-11	0.923	0.901	0.945	CeD,RA	1.57E-09	0.719380233	8.93E-11	1.028	0.885	1.194	0.923	0.901	0.946	SSc	CeD,RA
1	2539181	rs10910107	1.94E-12	0.903	0.903	0.904	7.02E-12	0.87	0.836	0.905	CeD	1.85E-10	0.691624297	1.00E-11	1.033	0.88	1.213	0.87	0.835	0.905	SSc	CeD
1	2539229	rs140020211	0.182899203	0.927	0.921	0.933	0.005976182	0.765	0.632	0.926	CeD	0.013822192	0.74238051	0.002562985	1.039	0.828	1.304	0.765	0.643	0.911	RA,SSc	CeD
1	2539400	rs4445406	8.80E-10	0.915	0.914	0.915	1.29E-10	0.924	0.902	0.947	CeD,RA	2.42E-09	0.546211545	1.85E-10	1.022	0.953	1.096	0.924	0.902	0.947	SSc	CeD,RA
1	2539532	rs10910108	1.12E-11	0.906	0.906	0.907	1.10E-10	0.924	0.902	0.946	CeD,RA	2.51E-09	0.668940092	1.57E-10	1.035	0.885	1.209	0.924	0.902	0.946	SSc	CeD,RA
1	2539555	rs4278312	2.54E-11	0.908	0.907	0.908	1.79E-10	0.878	0.843	0.914	CeD	3.91E-09	0.650332636	2.56E-10	1.035	0.892	1.201	0.878	0.843	0.914	SSc	CeD
1	2539590	rs4422947	1.08E-10	0.91	0.91	0.91	2.14E-10	0.925	0.903	0.947	CeD,RA	1.32E-09	0.174571879	3.06E-10	1.073	0.969	1.187	0.925	0.903	0.948	SSc	CeD,RA
1	2539603	rs60687045	2.17E-09	0.916	0.915	0.916	2.36E-10	0.925	0.903	0.948	CeD,RA	4.87E-09	0.620223516	3.37E-10	1.018	0.949	1.092	0.925	0.903	0.948	SSc	CeD,RA
1	2539659	rs146788258	0.223885389	0.933	0.927	0.939	0.006799517	0.768	0.634	0.93	CeD	0.013336264	0.623652937	0.002926941	1.05	0.863	1.278	0.768	0.645	0.914	RA,SSc	CeD
1	2539674	rs148683401	0.224255002	0.933	0.927	0.939	0.006799517	0.768	0.634	0.93	CeD	0.013336264	0.623652937	0.002926941	1.05	0.863	1.278	0.768	0.645	0.914	RA,SSc	CeD
1	2539796	rs4073285	5.74E-10	0.913	0.913	0.913	2.93E-11	0.922	0.9	0.944	CeD,RA	6.98E-10	0.657750599	4.19E-11	1.016	0.947	1.089	0.922	0.9	0.945	SSc	CeD,RA
1	2539901	rs4073286	1.63E-11	0.907	0.907	0.907	1.43E-10	0.924	0.902	0.947	CeD,RA	3.15E-09	0.646194418	2.05E-10	1.036	0.891	1.205	0.924	0.902	0.947	SSc	CeD,RA
1	2540262	rs10797438	6.99E-11	0.909	0.909	0.909	1.73E-10	0.924	0.902	0.947	CeD,RA	1.05E-09	0.170878036	2.47E-10	1.074	0.97	1.188	0.924	0.902	0.947	SSc	CeD,RA
1	2540364	rs10797439	2.43E-11	0.904	0.904	0.904	2.68E-10	0.872	0.836	0.91	CeD	3.74E-09	0.414680826	3.83E-10	1.114	0.859	1.445	0.872	0.836	0.911	SSc	CeD
1	2541269	rs10797440	7.34E-12	0.905	0.905	0.906	5.45E-11	0.923	0.901	0.945	CeD,RA	1.40E-09	0.73332978	7.78E-11	1.027	0.882	1.195	0.923	0.901	0.945	SSc	CeD,RA
1	2543875	rs147615352	0.293155039	0.942	0.936	0.948	0.008911617	0.771	0.634	0.937	CeD	0.015128836	0.546462521	0.003866837	1.058	0.881	1.271	0.771	0.646	0.92	RA,SSc	CeD
1	2546229	rs6684865	1.70E-09	0.915	0.915	0.915	1.77E-10	0.924	0.902	0.947	CeD,RA	3.93E-09	0.660667711	2.53E-10	1.016	0.947	1.09	0.924	0.902	0.947	SSc	CeD,RA
1	2546593	rs75596555	0.057001275	0.955	0.954	0.956	0.054043194	0.947	0.896	1.001	CeD,T1D	0.011880887	0.022695014	0.070366515	1.142	1.019	1.28	0.947	0.893	1.005	SSc	CeD,T1D
1	2546808	rs115594597	0.299956969	1.07	1.061	1.079	0.601435728	1.118	0.735	1.701	CeD	0.359857068	0.686057656	0.165027238	1.118	0.65	1.923	0.748	0.496	1.127	CeD	SSc
1	2547211	rs72646009	0.494220736	1.032	1.028	1.037	0.93338993	1.041	0.405	2.678	CeD,RA	0.743061601	0.953729016	0.393461467	1.041	0.267	4.059	0.939	0.812	1.085	CeD,RA	T1D
1	2547609	rs117642543	0.282475822	0.94	0.934	0.946	0.009411248	0.772	0.635	0.939	CeD	0.014883101	0.506865232	0.004090334	1.063	0.888	1.271	0.772	0.647	0.921	RA,SSc	CeD
1	2547849	rs142486132	0.260619554	0.938	0.932	0.944	0.009391758	0.772	0.635	0.938	CeD	0.015792391	0.544209574	0.004081609	1.058	0.881	1.272	0.772	0.647	0.921	RA,SSc	CeD
1	2551660	rs10797441	2.33E-09	0.916	0.915	0.916	2.21E-10	0.925	0.903	0.947	CeD,RA	4.76E-09	0.646167938	3.16E-10	1.016	0.948	1.09	0.925	0.903	0.948	SSc	CeD,RA
1	2551785	rs12117343	0.000231658	1.063	1.063	1.064	0.000470466	1.053	1.023	1.083	CeD,RA	0.001727536	0.001727536	1	1.053	1.019	1.087	NA	NA	NA	CeD,RA
1	2551900	rs11590198	0.001304637	0.944	0.944	0.945	0.007034382	0.925	0.874	0.979	CeD	0.022960048	1	0.022960048	NA	NA	NA	0.925	0.865	0.989		CeD
1	2552071	rs6673993	2.12E-11	0.907	0.907	0.908	1.71E-10	0.878	0.843	0.914	CeD	3.81E-09	0.662764093	2.44E-10	1.033	0.894	1.193	0.878	0.843	0.914	SSc	CeD
1	2553624	rs3890745	1.97E-09	0.915	0.915	0.916	2.06E-10	0.925	0.903	0.947	CeD,RA	4.67E-09	0.679041861	2.95E-10	1.015	0.946	1.089	0.925	0.903	0.948	SSc	CeD,RA
1	2553758	rs4474198	4.74E-11	0.906	0.906	0.906	4.85E-10	0.923	0.9	0.946	CeD,RA	1.01E-08	0.646067187	6.93E-10	1.036	0.892	1.203	0.923	0.899	0.947	SSc	CeD,RA
1	2554344	rs10797442	1.73E-10	0.911	0.91	0.911	6.43E-10	0.927	0.905	0.949	CeD,RA	1.40E-08	0.685296356	9.18E-10	1.032	0.886	1.202	0.927	0.904	0.95	SSc	CeD,RA
1	2554563	rs12146058	6.36E-09	0.918	0.917	0.918	6.41E-10	0.926	0.904	0.949	CeD,RA	1.18E-08	0.573866435	9.15E-10	1.02	0.951	1.094	0.926	0.904	0.949	SSc	CeD,RA
1	2555129	rs72646016	1.94E-06	0.912	0.912	0.913	1.54E-07	0.918	0.889	0.948	CeD,RA	2.56E-06	0.698104077	2.19E-07	1.019	0.928	1.119	0.918	0.889	0.948	SSc	CeD,RA
1	2555640	rs28568531	0.688191161	0.992	0.992	0.993	0.016171382	0.945	0.902	0.989	CeD,RA	0.007686324	0.134484911	0.007197977	1.046	0.986	1.109	0.945	0.906	0.985	T1D	CeD,RA
1	2555776	rs147023904	0.053149683	1.123	1.115	1.131	0.006288338	1.295	1.076	1.559	RA	0.043817793	0.008203275	0.904846368	1.295	1.069	1.569	0.989	0.832	1.176	RA	T1D
1	2556125	rs7368072	1.87E-09	0.915	0.915	0.916	2.04E-10	0.925	0.903	0.947	CeD,RA	4.52E-09	0.664989914	2.91E-10	1.016	0.947	1.09	0.925	0.903	0.948	SSc	CeD,RA
1	2556548	rs7368105	4.68E-09	0.918	0.918	0.918	6.08E-10	0.927	0.905	0.95	CeD,RA	1.24E-08	0.637927633	8.68E-10	1.017	0.948	1.091	0.927	0.905	0.95	SSc	CeD,RA
1	2556709	rs7364820	4.09E-09	0.918	0.917	0.918	6.68E-10	0.927	0.905	0.95	CeD,RA	1.33E-08	0.629123047	9.54E-10	1.018	0.947	1.093	0.927	0.905	0.95	SSc	CeD,RA
1	2557191	rs7523364	3.18E-09	0.916	0.916	0.917	4.07E-10	0.926	0.904	0.948	CeD,RA	8.61E-09	0.652263067	5.81E-10	1.016	0.947	1.091	0.926	0.903	0.949	SSc	CeD,RA
1	2557531	rs6422657	3.51E-09	0.915	0.915	0.916	3.35E-10	0.924	0.901	0.947	CeD,RA	6.20E-09	0.561555407	4.79E-10	1.021	0.951	1.096	0.924	0.901	0.947	SSc	CeD,RA
1	2558308	rs6668149	1.32E-09	0.915	0.914	0.915	1.19E-10	0.924	0.902	0.946	CeD,RA	2.42E-09	0.595413846	1.70E-10	1.019	0.95	1.094	0.924	0.901	0.946	SSc	CeD,RA
1	2558740	rs12748729	2.04E-09	0.915	0.915	0.916	1.75E-10	0.925	0.902	0.947	CeD,RA	3.12E-09	0.525550127	2.50E-10	1.023	0.954	1.097	0.925	0.902	0.947	SSc	CeD,RA
1	2559589	rs12730932	2.07E-09	0.915	0.915	0.916	1.95E-10	0.925	0.903	0.947	CeD,RA	4.70E-09	0.723210886	2.79E-10	1.013	0.945	1.085	0.925	0.903	0.947	SSc	CeD,RA
1	2560903	rs4648659	1.16E-10	0.909	0.909	0.91	4.82E-10	0.926	0.904	0.949	CeD,RA	1.04E-08	0.668852869	6.88E-10	1.033	0.891	1.197	0.926	0.904	0.949	SSc	CeD,RA
1	2561286	rs28532547	6.09E-09	0.918	0.917	0.918	9.01E-10	0.927	0.905	0.95	CeD,RA	1.90E-08	0.676484141	1.29E-09	1.015	0.946	1.089	0.927	0.905	0.95	SSc	CeD,RA
1	2562077	rs187948507	0.271043968	0.939	0.933	0.945	0.00637127	0.766	0.632	0.928	CeD	0.011379408	0.555040313	0.002737446	1.057	0.879	1.271	0.766	0.643	0.912	RA,SSc	CeD
1	2563250	rs12749591	2.35E-11	0.908	0.907	0.908	1.53E-10	0.924	0.902	0.947	CeD,RA	3.55E-09	0.687185249	2.19E-10	1.031	0.887	1.199	0.924	0.902	0.947	SSc	CeD,RA
1	2563996	rs115342844	0.492487068	0.964	0.959	0.97	0.005958102	0.773	0.644	0.929	CeD	0.007895875	0.39071488	0.00255501	1.079	0.907	1.283	0.773	0.655	0.914	RA	CeD
1	2564183	rs6698817	7.01E-11	0.909	0.908	0.909	2.11E-10	0.925	0.903	0.948	CeD,RA	6.04E-09	0.867870059	3.02E-10	1.014	0.865	1.188	0.925	0.903	0.948	SSc	CeD,RA
1	2564465	rs12752515	1.22E-11	0.905	0.905	0.906	6.44E-11	0.923	0.902	0.946	CeD,RA	1.85E-09	0.826795638	9.20E-11	1.019	0.858	1.212	0.923	0.901	0.946	SSc	CeD,RA
1	2566025	rs66705332	0.000146854	1.065	1.064	1.065	0.000185009	1.08	1.037	1.125	CeD	0.000502715	7.30E-05	0.626256551	1.08	1.04	1.122	0.954	0.79	1.153	CeD	SSc
1	2566938	rs138650803	0.468678921	0.96	0.953	0.966	0.016962121	0.784	0.642	0.957	CeD	0.018920922	0.365230792	0.007509289	1.078	0.916	1.268	0.784	0.656	0.937	RA,SSc	CeD
1	2567491	rs12739597	0.168370838	1.031	1.03	1.032	0.722541817	1.03	0.875	1.213	T1D	0.587062849	0.374969815	0.648603253	1.03	0.965	1.1	0.961	0.811	1.139	T1D	RA,SSc
1	2567651	rs141683738	0.484472339	0.961	0.955	0.967	0.018573	0.786	0.643	0.96	CeD	0.020484846	0.3649741	0.00824685	1.078	0.916	1.268	0.786	0.657	0.94	RA,SSc	CeD
1	2569552	rs146768049	0.448262844	0.958	0.952	0.964	0.013256146	0.778	0.638	0.949	CeD	0.015636991	0.377127163	0.005822543	1.076	0.914	1.268	0.778	0.651	0.93	RA,SSc	CeD
1	2571586	rs150659007	0.451986961	0.958	0.952	0.964	0.013237318	0.778	0.638	0.949	CeD	0.016220713	0.394140138	0.005814013	1.075	0.911	1.268	0.778	0.651	0.93	RA,SSc	CeD
1	2571823	rs28690427	2.88E-10	0.907	0.906	0.907	4.04E-10	0.921	0.898	0.945	CeD,RA	1.04E-08	0.79696112	5.78E-10	1.015	0.904	1.14	0.921	0.898	0.946	SSc	CeD,RA
1	2573199	rs4648662	1.24E-06	0.91	0.909	0.911	1.14E-07	0.918	0.889	0.947	CeD,RA	1.87E-06	0.675394367	1.62E-07	1.02	0.929	1.121	0.918	0.889	0.948	SSc	CeD,RA
1	2573727	rs4648663	1.81E-06	0.912	0.911	0.912	1.60E-07	0.918	0.889	0.948	CeD,RA	2.47E-06	0.648341926	2.28E-07	1.022	0.93	1.124	0.918	0.889	0.948	SSc	CeD,RA
1	2573984	rs144180600	0.385902847	0.952	0.946	0.958	0.01126011	0.775	0.637	0.944	CeD	0.015296355	0.434956617	0.004920735	1.07	0.903	1.267	0.775	0.649	0.926	RA,SSc	CeD
1	2575297	rs142706819	0.850962017	1.01	1.004	1.015	1	1.045	0	Inf	CeD	0.965235261	0.802970346	0.931763265	1.045	0.739	1.479	0.944	0.251	3.545	CeD	SSc
1	2575533	rs117565304	0.397086632	0.953	0.947	0.959	0.014585079	0.781	0.641	0.952	CeD	0.019304062	0.436951665	0.006425665	1.07	0.903	1.267	0.781	0.654	0.933	RA,SSc	CeD
1	2576455	rs6604989	0.230758995	0.942	0.937	0.947	0.361437869	0.887	0.685	1.148	CeD	0.472753477	0.943283572	0.181132692	1.019	0.605	1.715	0.887	0.743	1.058	SSc,T1D	CeD
1	2577613	rs58546948	0.687143282	0.979	0.974	0.984	0.012604534	0.782	0.645	0.949	CeD	0.012781122	0.314368852	0.005527585	1.076	0.933	1.241	0.782	0.658	0.931	RA,SSc	CeD
1	2577786	rs115287986	0.527351283	0.967	0.962	0.972	0.007714997	0.778	0.647	0.936	CeD	0.009427159	0.367000348	0.003333305	1.082	0.912	1.283	0.778	0.658	0.92	RA	CeD
1	2578220	rs12744876	0.000686906	1.056	1.055	1.056	0.000569777	1.075	1.032	1.121	CeD	0.001756396	0.000793472	0.230411475	1.075	1.031	1.122	0.913	0.788	1.059	CeD	SSc
1	2582084	rs146106400	0.959464103	1.002	0.998	1.007	1	1.013	0	Inf	T1D	1	1	1	1.013	0	Inf	0.992	0	Inf	T1D	CeD,SSc
1	2582340	rs12732266	0.000415272	1.058	1.058	1.059	0.000512126	1.076	1.032	1.121	CeD	0.0017144	0.000713707	0.249336458	1.076	1.031	1.122	0.914	0.785	1.065	CeD	SSc
1	2583322	rs28433758	0.64096702	0.976	0.97	0.981	0.01018997	0.778	0.643	0.942	CeD	0.012106989	0.367642928	0.00443947	1.07	0.924	1.238	0.778	0.655	0.925	RA,SSc	CeD
1	2620835	rs368868269	0.004048289	1.153	1.148	1.159	0.002440041	1.202	1.067	1.354	RA,SSc	0.008394862	0.008394862	1	1.202	1.048	1.378	NA	NA	NA	RA,SSc
1	2627799	rs55801140	7.93E-05	1.07	1.069	1.071	0.000162618	1.06	1.028	1.092	CeD,RA	0.000617947	0.000617947	1	1.06	1.025	1.095	NA	NA	NA	CeD,RA
1	2631437	rs113547966	0.014110562	1.118	1.114	1.123	0.047998125	1.098	1.001	1.204	CeD,RA	0.137455799	0.137455799	1	1.098	0.971	1.241	NA	NA	NA	CeD,RA
1	2631626	rs150868602	0.8463078	1.01	1.005	1.015	1	1.047	0	Inf	CeD	0.852762996	0.509046796	1	1.047	0.914	1.2	0.967	0	Inf	CeD	SSc
1	2631715	rs61766505	5.58E-05	1.072	1.072	1.073	6.07E-05	1.059	1.03	1.088	CeD,RA,SSc	0.000237116	0.000237116	1	1.059	1.027	1.091	NA	NA	NA	CeD,RA,SSc
1	2631732	rs11516514	5.43E-05	1.072	1.072	1.073	5.90E-05	1.059	1.03	1.088	CeD,RA,SSc	0.000230761	0.000230761	1	1.059	1.027	1.091	NA	NA	NA	CeD,RA,SSc
1	2693066	rs369307540	0.079076717	0.901	0.895	0.907	0.012056991	0.774	0.634	0.945	CeD	0.045903152	0.483619874	0.016232739	1.13	0.803	1.589	0.774	0.628	0.954	SSc	CeD
1	2693070	rs373520074	0.079076717	0.901	0.895	0.907	0.012056991	0.774	0.634	0.945	CeD	0.045903152	0.483619874	0.016232739	1.13	0.803	1.589	0.774	0.628	0.954	SSc	CeD
1	2693956	rs10909957	0.000501063	1.049	1.049	1.049	0.000509904	1.076	1.032	1.121	CeD	0.001797071	0.000710632	0.263930839	1.076	1.031	1.122	0.917	0.788	1.068	CeD	SSc
1	2694391	rs149793869	0.195671391	0.927	0.921	0.933	0.010841301	0.775	0.638	0.943	CeD	0.022180107	0.698255957	0.004732192	1.045	0.835	1.308	0.775	0.65	0.925	RA,SSc	CeD
1	2694496	rs6424062	0.000832428	1.048	1.047	1.048	0.000457039	1.076	1.033	1.121	CeD	0.001873289	0.00063742	0.308217178	1.076	1.032	1.123	0.944	0.845	1.055	CeD	SSc
1	2695687	rs4648448	2.14E-09	0.915	0.915	0.916	2.27E-10	0.925	0.903	0.947	CeD,RA	5.19E-09	0.690611465	3.24E-10	1.015	0.945	1.089	0.925	0.903	0.948	SSc	CeD,RA
1	2696015	rs112520035	0.589649842	0.972	0.967	0.977	0.011606065	0.781	0.644	0.946	CeD	0.014445476	0.394474932	0.005076664	1.067	0.919	1.238	0.781	0.657	0.928	RA,SSc	CeD
1	2696024	rs147334673	0.204115361	0.928	0.921	0.934	0.013096818	0.779	0.639	0.949	CeD	0.02455783	0.647786015	0.005750374	1.143	0.644	2.03	0.779	0.652	0.93	SSc	CeD
1	2696067	rs148347886	0.247458636	0.935	0.929	0.942	0.013149672	0.779	0.64	0.949	CeD	0.024396353	0.640103884	0.005774311	1.05	0.856	1.287	0.779	0.652	0.93	RA,SSc	CeD
1	2696338	rs144310741	0.179459876	0.925	0.919	0.931	0.007538187	0.768	0.633	0.932	CeD	0.016961123	0.741658557	0.003254693	1.04	0.824	1.313	0.768	0.645	0.916	RA,SSc	CeD
1	2697238	rs146964076	0.244958577	0.935	0.929	0.941	0.011091887	0.775	0.637	0.944	CeD	0.020460574	0.620376279	0.004844973	1.052	0.86	1.288	0.775	0.649	0.925	RA,SSc	CeD
1	2698278	rs1598644	0.594722039	0.972	0.967	0.978	0.008907464	0.775	0.641	0.938	CeD	0.011256387	0.388217657	0.003864981	1.068	0.92	1.239	0.775	0.653	0.921	RA,SSc	CeD
1	2698950	rs6666430	1.82E-09	0.915	0.915	0.915	1.78E-10	0.925	0.903	0.947	CeD,RA	4.12E-09	0.688000777	2.55E-10	1.015	0.945	1.089	0.925	0.902	0.947	SSc	CeD,RA
1	2699649	rs4648499	0.000323333	1.061	1.061	1.062	0.000623284	1.052	1.022	1.082	CeD,RA	0.002265955	0.002265955	1	1.052	1.018	1.086	NA	NA	NA	CeD,RA
1	2700117	rs4648502	0.047713863	1.031	1.03	1.031	0.294437444	1.022	0.981	1.065	RA,T1D	0.367269936	0.356116678	0.327546017	1.022	0.975	1.071	0.899	0.727	1.112	RA,T1D	SSc
1	2700969	rs112793604	0.638236709	0.975	0.97	0.981	0.008326458	0.774	0.639	0.936	CeD	0.010046153	0.365024483	0.003605616	1.07	0.924	1.24	0.774	0.651	0.92	RA,SSc	CeD
1	2701112	rs10909970	0.622016845	0.974	0.969	0.98	0.007939911	0.772	0.638	0.935	CeD	0.009875235	0.375841089	0.003433389	1.069	0.922	1.241	0.772	0.65	0.918	RA,SSc	CeD
1	2701585	rs372964573	0.215051958	0.93	0.924	0.936	0.007961383	0.768	0.632	0.933	CeD	0.015500653	0.631314863	0.003442949	1.052	0.856	1.292	0.768	0.643	0.917	RA,SSc	CeD
1	2701799	rs1456463	0.581978317	0.971	0.966	0.977	0.006592167	0.769	0.637	0.93	CeD	0.008445994	0.380351841	0.002835141	1.069	0.921	1.241	0.769	0.648	0.914	RA,SSc	CeD
1	2701816	rs1456462	0.000317673	1.061	1.061	1.062	0.000668379	1.052	1.022	1.082	CeD,RA	0.002423725	0.002423725	1	1.052	1.018	1.086	NA	NA	NA	CeD,RA
1	2702595	rs140362845	0.205717935	0.929	0.923	0.935	0.008159632	0.769	0.633	0.934	CeD	0.016190899	0.647541247	0.003531253	1.143	0.644	2.03	0.769	0.644	0.917	SSc	CeD
1	2704112	rs56328393	0.42271494	0.958	0.953	0.964	0.003446559	0.758	0.63	0.913	CeD	0.005699695	0.472781091	0.001455762	1.059	0.905	1.239	0.758	0.639	0.899	RA,SSc	CeD
1	2704471	rs12748553	0.00402626	1.041	1.041	1.041	0.006142363	1.067	1.019	1.117	CeD	0.016818455	0.008355333	0.286070843	1.067	1.017	1.119	0.894	0.727	1.098	CeD	SSc
1	2704474	rs10909826	0.401440525	0.957	0.952	0.962	0.014319382	0.791	0.656	0.954	CeD	0.027263819	0.668425238	0.006304919	1.047	0.849	1.291	0.791	0.669	0.936	RA	CeD
1	2704698	rs114858168	0.003292727	1.13	1.126	1.134	0.008668991	1.097	1.024	1.176	CeD,RA,SSc	0.027966058	0.027966058	1	1.097	1.01	1.192	NA	NA	NA	CeD,RA,SSc
1	2704918	rs55972083	3.11E-05	1.077	1.076	1.077	3.36E-05	1.066	1.034	1.099	CeD,RA	0.000133421	0.000133421	1	1.066	1.032	1.102	NA	NA	NA	CeD,RA
1	2707438	rs7526311	0.000496969	1.057	1.056	1.057	0.000477153	1.076	1.033	1.121	CeD	0.001790641	0.000665283	0.28079605	1.076	1.031	1.122	0.919	0.789	1.071	CeD	SSc
1	2707710	rs114731419	0.421069089	0.958	0.953	0.963	0.004115346	0.76	0.631	0.917	CeD	0.006659472	0.470476234	0.001746619	1.06	0.905	1.242	0.76	0.641	0.903	RA,SSc	CeD
1	2708280	rs58782253	0.458506319	0.961	0.956	0.967	0.004571995	0.762	0.632	0.92	CeD	0.006696558	0.424943795	0.001946058	1.063	0.915	1.234	0.762	0.642	0.905	RA,SSc	CeD
1	2708430	rs10909839	1.67E-09	0.915	0.915	0.916	1.35E-10	0.924	0.902	0.947	CeD,RA	3.27E-09	0.716492684	1.92E-10	1.013	0.946	1.084	0.924	0.902	0.947	SSc	CeD,RA
1	2708518	rs72849587	0.525600021	0.967	0.962	0.972	0.005130526	0.764	0.633	0.923	CeD	0.006791667	0.383590852	0.002190826	1.067	0.922	1.234	0.764	0.643	0.908	RA,SSc	CeD
1	2708747	rs56118932	0.53361913	0.967	0.962	0.973	0.005754044	0.766	0.634	0.926	CeD	0.007364258	0.373937295	0.002465054	1.068	0.924	1.235	0.766	0.645	0.91	RA,SSc	CeD
1	2709164	rs4648356	1.32E-09	0.914	0.914	0.915	1.39E-10	0.924	0.902	0.947	CeD,RA	3.54E-09	0.754465984	1.99E-10	1.011	0.942	1.085	0.924	0.902	0.947	SSc	CeD,RA
1	2709392	rs12044475	0.001043615	1.047	1.046	1.047	0.00051866	1.076	1.032	1.121	CeD	0.002206952	0.000722752	0.326522498	1.076	1.031	1.122	0.945	0.843	1.059	CeD	SSc
1	2709576	rs12024170	0.00093635	1.047	1.047	1.048	0.000487435	1.076	1.033	1.121	CeD	0.002100894	0.000679523	0.328667474	1.076	1.031	1.122	0.945	0.843	1.059	CeD	SSc
1	2710002	rs6687680	0.001335455	1.045	1.045	1.046	0.000637073	1.075	1.031	1.12	CeD	0.002583102	0.000886491	0.317576174	1.075	1.03	1.121	0.944	0.843	1.057	CeD	SSc
1	2710377	rs67373773	0.003127336	1.049	1.048	1.049	0.000485724	1.076	1.033	1.121	CeD	0.001015655	0.000195643	0.508152001	1.076	1.035	1.118	0.967	0.874	1.069	CeD	SSc
1	2711633	rs58130227	0.540884378	0.966	0.96	0.972	0.007441163	0.766	0.63	0.931	CeD	0.007135469	0.276849572	0.003211581	1.086	0.936	1.262	0.766	0.641	0.915	RA,SSc	CeD
1	2712170	rs12731995	0.00071862	1.048	1.048	1.048	0.000521319	1.076	1.032	1.121	CeD	0.002229953	0.000726432	0.328662178	1.076	1.031	1.122	0.943	0.839	1.06	CeD	SSc
1	2713327	rs2377041	0.000908443	1.054	1.054	1.055	0.000531221	1.075	1.032	1.121	CeD	0.002270842	0.000740136	0.329209165	1.075	1.031	1.122	0.944	0.84	1.06	CeD	SSc
1	2714157	rs10909851	0.819371932	1.006	1.004	1.007	1	1.034	0	Inf	T1D	0.764366663	0.647307568	0.614331552	1.034	0.896	1.193	0.953	0.791	1.148	T1D	SSc
1	2717960	rs145473207	0.061497427	1.115	1.108	1.122	0.168052273	1.161	0.939	1.434	CeD	0.473745821	0.209721823	0.817376266	1.161	0.92	1.465	0.927	0.488	1.763	CeD	SSc
1	2726468	rs116809818	0.942470945	1.005	0.996	1.014	1	0.973	0	Inf	CeD,SSc	0.999527728	1	0.969424408	1.012	0	Inf	0.973	0.238	3.98	RA	CeD,SSc
1	2729038	rs57917493	0.617151242	0.967	0.958	0.976	0.44017713	0.908	0.711	1.16	CeD,T1D	0.394525201	0.582152454	0.222717269	1.066	0.849	1.338	0.908	0.778	1.06	RA,SSc	CeD,T1D
1	2729235	rs72851218	0.701640697	0.972	0.962	0.983	1	0.945	0	Inf	CeD,T1D	0.724171804	0.584572451	0.609798002	1.243	0.57	2.713	0.945	0.759	1.175	SSc	CeD,T1D
1	2729251	rs60513129	0.638081205	1.031	1.023	1.04	0.388196275	1.134	0.852	1.509	RA	0.223529362	0.182446792	0.31864281	1.134	0.943	1.364	0.914	0.766	1.091	RA	CeD,T1D
1	2729698	rs74050627	0.501525691	0.966	0.96	0.971	0.899425824	0.951	0.44	2.059	CeD,T1D	0.9800858	0.850900193	0.9486239	1.013	0.886	1.158	0.951	0.209	4.326	RA	CeD,T1D
1	2731403	rs72851222	0.791786276	1.013	1.008	1.018	0.898473461	1.133	0.166	7.757	SSc	0.945599495	0.922948078	0.746338686	1.133	0.09	14.331	0.976	0.844	1.129	SSc	T1D
1	2731421	rs74050631	0.608934238	0.968	0.96	0.976	1	0.959	0	Inf	CeD,RA	0.856279315	0.776156823	0.662616629	1.065	0.69	1.644	0.959	0.793	1.159	T1D	CeD,RA
1	2732681	rs10909888	0.728979476	1.026	1.015	1.038	0.801749831	1.1	0.523	2.313	SSc,T1D	0.715580054	0.403490074	0.863056472	1.1	0.88	1.375	0.935	0.437	2	SSc,T1D	CeD
1	2733587	rs10909890	0.676776322	0.967	0.954	0.979	1	0.887	0	Inf	SSc	1	1	1	NA	NA	NA	0.887	0	Inf		SSc
1	2734037	rs76834086	0.836330835	1.008	1.005	1.011	0.419087745	1.072	0.906	1.269	CeD,SSc	0.49393765	0.481016855	0.380633084	1.072	0.883	1.301	0.959	0.874	1.053	CeD,SSc	RA
1	2734874	rs12023160	0.26723542	0.945	0.94	0.95	0.511393983	0.938	0.775	1.136	CeD,T1D	1	1	1	NA	NA	NA	0.938	0	Inf		CeD,T1D
1	2735418	rs56820613	0.713446945	0.977	0.969	0.985	1	0.957	0	Inf	CeD,SSc	0.903408426	0.594015562	1	1.057	0.862	1.296	0.957	0	Inf	T1D	CeD,SSc
1	2735820	rs12565258	0.745911834	0.977	0.968	0.987	0.585440584	0.842	0.455	1.56	CeD	0.743669012	0.594015562	0.632771056	1.057	0.862	1.296	0.842	0.417	1.702	T1D	CeD
1	2735973	rs61766528	0.11485997	1.038	1.037	1.039	0.458770652	1.03	0.953	1.112	RA,SSc,T1D	0.989896822	0.989896822	1	1.03	0.011	94.615	NA	NA	NA	RA,SSc,T1D
1	2736963	rs72851230	0.691817284	0.979	0.973	0.984	1	0.969	0	Inf	RA	0.988125559	0.977879353	0.869130193	1.022	0.214	4.889	0.969	0.665	1.411	CeD,SSc	RA
1	2738075	rs72851231	0.159363154	0.939	0.935	0.942	0.486817727	0.946	0.808	1.107	CeD,RA	1	1	1	NA	NA	NA	0.946	0	Inf		CeD,RA
1	2738417	rs10909904	0.190184116	0.941	0.937	0.945	0.555224066	0.916	0.686	1.225	CeD	1	1	1	NA	NA	NA	0.916	0	Inf		CeD
1	2739972	rs6679232	0.905949918	0.994	0.99	0.999	1	0.957	0	Inf	CeD,T1D	0.815255388	0.457500349	1	1.043	0.933	1.166	0.957	0	Inf	RA	CeD,T1D
1	2740279	rs142443628	0.611922683	1.027	1.022	1.033	0.915841592	1.086	0.234	5.032	CeD	0.996353656	0.938296074	0.976053389	1.086	0.134	8.807	0.997	0.841	1.182	CeD	T1D
1	2740684	rs79699244	0.940281489	1.004	0.999	1.008	1	1.045	0	Inf	RA	0.802646078	0.441727228	1	1.045	0.934	1.168	0.953	0	Inf	RA	CeD
1	2742491	rs12071313	0.435617468	0.95	0.943	0.958	0.949318206	0.946	0.172	5.2	CeD,RA	0.887855379	0.584382226	0.967673382	1.059	0.862	1.3	0.946	0.065	13.699	T1D	CeD,RA
1	2742996	rs116664966	0.103122761	1.096	1.089	1.102	0.042799413	1.15	1.005	1.316	CeD,SSc	0.08977463	0.053409934	0.334509648	1.15	0.998	1.325	0.927	0.796	1.081	CeD,SSc	T1D
1	2744877	rs12125787	0.751425477	0.985	0.98	0.989	0.626832261	0.91	0.622	1.332	CeD	0.79298719	0.621699066	0.691805565	1.028	0.922	1.147	0.91	0.57	1.452	RA	CeD
1	2745338	rs116076619	0.297433874	1.052	1.047	1.057	0.470869207	1.072	0.888	1.294	RA,T1D	0.363720576	0.549747022	0.209183689	1.072	0.854	1.345	0.815	0.591	1.122	RA,T1D	SSc
1	2745808	rs76925805	0.50327279	0.969	0.965	0.973	0.478892641	0.905	0.686	1.193	CeD	0.873538927	0.996584871	0.5431532	1	0.896	1.116	0.905	0.656	1.249	RA	CeD
1	2745883	rs4609377	0.030927909	1.03	1.03	1.031	0.067220275	1.047	0.997	1.099	CeD	0.128976264	0.086945352	0.324813769	1.047	0.993	1.103	0.967	0.905	1.033	CeD	SSc
1	2746442	rs76600800	0.655714471	1.022	1.017	1.026	0.800736861	1.071	0.631	1.817	RA	0.562192432	0.226054232	1	1.071	0.959	1.195	0.956	0	Inf	RA	CeD
1	2747472	rs72646050	0.140662476	0.936	0.933	0.94	0.202937566	0.882	0.727	1.07	CeD	0.157109984	0.145232569	0.250861113	1.172	0.947	1.451	0.882	0.712	1.093	SSc	CeD
1	2748635	rs75958134	0.494063163	1.049	1.039	1.058	0.472503771	1.134	0.805	1.597	RA,SSc	0.811786238	0.508054144	0.891816812	1.134	0.782	1.644	0.989	0.845	1.158	RA,SSc	CeD
1	2749716	rs4648481	0.0103134	1.036	1.035	1.036	0.01884337	1.055	1.009	1.104	CeD	0.024769893	0.025162816	0.149544631	1.055	1.007	1.106	0.941	0.866	1.022	CeD	SSc
1	2749921	rs4648482	0.115808383	1.024	1.023	1.024	0.327514197	1.016	0.984	1.049	CeD,RA,T1D	0.216983214	0.39330705	0.14200205	1.016	0.979	1.054	0.947	0.881	1.018	CeD,RA,T1D	SSc
1	2751364	rs75404797	1.40E-06	0.898	0.897	0.899	2.95E-07	0.907	0.874	0.941	CeD,RA	1.30E-06	0.177729984	4.20E-07	1.107	0.955	1.282	0.907	0.873	0.942	SSc	CeD,RA
1	2752265	rs7511879	0.018735057	1.033	1.033	1.033	0.031085783	1.053	1.005	1.103	CeD	0.076953248	0.041065208	0.359240813	1.053	1.002	1.106	0.97	0.908	1.036	CeD	SSc
1	2752693	rs10797390	0.229874247	1.023	1.023	1.024	0.524094324	1.035	0.931	1.151	T1D	0.794318042	0.605993691	0.712343421	1.035	0.908	1.18	0.986	0.917	1.061	T1D	SSc
1	2753237	rs12031493	0.526522337	1.012	1.011	1.013	0.889576931	1.026	0.714	1.474	T1D	0.718902093	0.968132615	0.36296423	1.026	0.291	3.614	0.97	0.907	1.036	T1D	SSc
1	2754164	rs112018055	0.363505388	1.052	1.045	1.058	0.260848722	1.102	0.931	1.304	CeD,RA	0.231813476	0.300818117	0.203022513	1.102	0.917	1.323	0.906	0.778	1.055	CeD,RA	T1D
1	2754188	rs6691019	0.013879224	1.037	1.037	1.038	0.123339552	1.028	0.992	1.065	CeD,RA	0.208450195	0.156059705	0.339100319	1.028	0.989	1.069	0.931	0.803	1.078	CeD,RA	SSc
1	2754406	rs729045	0.025234163	0.966	0.966	0.967	0.062588516	0.958	0.915	1.002	RA	0.139074725	0.383453976	0.081135494	1.051	0.94	1.175	0.958	0.912	1.005	SSc	RA
1	2754512	rs6680471	0.008685403	1.036	1.036	1.037	0.077208432	1.027	0.997	1.058	CeD,RA	0.128117848	0.099413324	0.281659213	1.027	0.995	1.06	0.925	0.803	1.066	CeD,RA	SSc
1	2754771	rs117484077	0.483101311	1.038	1.032	1.043	0.377263185	1.084	0.907	1.295	CeD,RA	0.274626788	0.423985689	0.181796357	1.084	0.89	1.319	0.907	0.785	1.047	CeD,RA	T1D
1	2756288	rs4648382	0.140571536	0.978	0.978	0.979	0.302586202	0.97	0.915	1.028	RA	0.701540259	1	0.701540259	NA	NA	NA	0.97	0.83	1.134		RA
1	2756397	rs4648383	0.001361761	0.957	0.957	0.957	0.007483559	0.943	0.903	0.984	CeD	0.025581689	0.385060832	0.010151334	1.053	0.937	1.183	0.943	0.901	0.986	SSc	CeD
1	2756621	rs4648384	0.110285704	0.976	0.976	0.977	0.293339987	0.97	0.915	1.027	RA	0.423878719	0.406962433	0.354875273	1.047	0.94	1.166	0.97	0.908	1.035	SSc	RA
1	2756766	rs77094090	0.24929531	1.065	1.059	1.071	0.122316317	1.119	0.97	1.29	CeD,RA	0.136109131	0.146849402	0.206064974	1.119	0.961	1.302	0.908	0.781	1.055	CeD,RA	T1D
1	2756807	rs7516014	0.118754906	0.977	0.976	0.977	0.3237897	0.971	0.915	1.03	RA	0.425714447	0.37356984	0.389140627	1.052	0.941	1.176	0.971	0.907	1.039	SSc	RA
1	2756889	rs7548023	0.159244959	0.979	0.979	0.98	0.290076422	0.97	0.916	1.027	RA	0.562722851	0.644713947	0.351180755	1.016	0.951	1.085	0.97	0.909	1.035	SSc	RA
1	2757099	rs114792354	0.250175687	1.064	1.058	1.071	0.131784883	1.116	0.968	1.288	CeD,RA	0.146154049	0.157682322	0.210365992	1.116	0.958	1.3	0.909	0.783	1.055	CeD,RA	T1D
1	2757103	rs113563367	0.250509346	1.064	1.058	1.07	0.131567036	1.114	0.968	1.282	CeD,RA	0.157585297	0.157433673	0.232331425	1.114	0.959	1.294	0.913	0.787	1.06	CeD,RA	T1D
1	2757196	rs4648495	0.098298222	0.975	0.975	0.976	0.324454155	0.971	0.915	1.03	RA	0.35242517	0.281699331	0.389884259	1.08	0.939	1.241	0.971	0.907	1.039	SSc	RA
1	2757411	rs4648496	0.273608374	1.061	1.055	1.068	0.051468873	1.123	0.999	1.261	CeD,RA	0.057376301	0.063858234	0.161115142	1.123	0.993	1.269	0.899	0.775	1.043	CeD,RA	T1D
1	2757518	rs376893934	0.255053764	1.064	1.058	1.07	0.138106276	1.114	0.966	1.285	CeD,RA	0.157355808	0.164885722	0.221410576	1.114	0.957	1.297	0.911	0.785	1.058	CeD,RA	T1D
1	2757675	rs114996183	0.306294225	1.055	1.049	1.061	0.144490998	1.107	0.966	1.268	CeD,RA	0.115498085	0.172138545	0.142523928	1.107	0.957	1.28	0.898	0.778	1.037	CeD,RA	T1D
1	2757702	rs35401657	0.164516992	0.98	0.979	0.98	0.26763407	0.969	0.916	1.025	RA	0.456480311	0.496806361	0.325656691	1.023	0.958	1.092	0.969	0.91	1.032	SSc	RA
1	2757732	rs34262355	0.681579863	1.009	1.008	1.01	0.237561187	0.901	0.759	1.071	SSc	0.329562198	0.361813554	0.275550193	1.021	0.976	1.068	0.901	0.748	1.086	T1D	SSc
1	2757750	rs34202711	0.104203192	0.976	0.975	0.976	0.269592643	0.969	0.916	1.025	RA	0.374151747	0.365571061	0.327892566	1.05	0.945	1.166	0.969	0.91	1.032	SSc	RA
1	2757800	rs1456461	0.110845926	0.976	0.976	0.977	0.288301617	0.97	0.916	1.026	RA	0.396653075	0.374313799	0.34916977	1.049	0.944	1.165	0.97	0.909	1.034	SSc	RA
1	2758893	rs2889541	0.474121769	1.015	1.014	1.016	0.94491366	0.922	0.093	9.155	SSc	0.623463107	0.575167013	0.469353331	1.022	0.947	1.103	0.922	0.741	1.148	T1D	SSc
1	2761375	rs12049543	0.539840862	1.01	1.009	1.01	1	1.01	0	Inf	CeD,RA,T1D	0.814068292	1	0.455985491	1.01	0	Inf	0.969	0.891	1.053	CeD,RA,T1D	SSc
1	2761530	rs1840738	0.508727821	1.011	1.01	1.011	1	1.014	0	Inf	CeD,RA	0.872578714	1	0.539737518	1.014	0	Inf	0.974	0.897	1.058	CeD,RA	SSc
1	2761532	rs1840737	0.514459434	1.01	1.01	1.011	1	1.01	0	Inf	CeD,RA,T1D	0.869704707	1	0.535109279	1.01	0	Inf	0.974	0.897	1.058	CeD,RA,T1D	SSc
1	2761608	rs1840736	0.501016738	1.011	1.01	1.011	1	1.01	0	Inf	CeD,RA,T1D	0.87322033	1	0.540779598	1.01	0	Inf	0.974	0.897	1.059	CeD,RA,T1D	SSc
1	2761863	rs1456460	0.478767064	1.011	1.011	1.012	1	1.01	0	Inf	CeD,RA,T1D	0.871792912	1	0.538465688	1.01	0	Inf	0.974	0.897	1.058	CeD,RA,T1D	SSc
1	2762910	rs61763660	0.885669138	1.004	1.003	1.006	1	1.036	0	Inf	T1D	0.945628901	1	0.688910755	1.036	0	Inf	0.985	0.914	1.061	T1D	CeD
1	2763269	rs6424080	0.161198605	1.02	1.019	1.02	0.0675527	1.047	0.997	1.099	CeD	0.221491717	0.087361626	0.657275824	1.047	0.993	1.103	0.985	0.923	1.052	CeD	SSc
1	2763381	rs6424081	0.151316295	1.02	1.02	1.02	0.071136426	1.046	0.996	1.099	CeD	0.216875922	0.091843439	0.607699617	1.046	0.993	1.103	0.982	0.916	1.053	CeD	SSc
1	2764761	rs115374664	0.017168342	0.92	0.918	0.923	0.053261525	0.926	0.857	1.001	CeD,T1D	0.007004097	0.01254652	0.069378041	1.253	1.05	1.497	0.926	0.853	1.006	SSc	CeD,T1D
1	2765089	rs34133714	0.075330549	1.025	1.025	1.025	0.057021248	1.048	0.999	1.1	CeD	0.142720688	0.074127145	0.433950218	1.048	0.995	1.103	0.968	0.891	1.051	CeD	SSc
1	2765171	rs34352177	0.076494722	1.025	1.024	1.025	0.059466343	1.047	0.998	1.099	CeD	0.15579854	0.077208599	0.46676043	1.047	0.995	1.103	0.97	0.893	1.053	CeD	SSc
1	2766314	rs59048447	0.075781092	1.025	1.025	1.025	0.063232887	1.047	0.997	1.099	CeD	0.15656072	0.081944874	0.442584012	1.047	0.994	1.103	0.968	0.892	1.051	CeD	SSc
1	2769933	rs6665646	0.051733037	1.028	1.027	1.028	0.037435042	1.051	1.003	1.102	CeD	0.113530815	0.0492292	0.487613472	1.051	1	1.105	0.971	0.893	1.055	CeD	SSc
1	2771326	rs67868939	0.076147445	1.025	1.025	1.025	0.063957858	1.047	0.997	1.1	CeD	0.165359298	0.082855059	0.470090545	1.047	0.994	1.103	0.97	0.892	1.054	CeD	SSc
1	2771515	rs12743965	0.069913508	1.026	1.025	1.026	0.057863217	1.048	0.998	1.1	CeD	0.157083137	0.075188863	0.484448055	1.048	0.995	1.103	0.97	0.892	1.056	CeD	SSc
1	2771623	rs34161193	0.075055077	1.025	1.025	1.025	0.065204408	1.047	0.997	1.099	CeD	0.178256377	0.084419012	0.509192672	1.047	0.994	1.103	0.973	0.895	1.056	CeD	SSc
1	2771656	rs35134901	0.073623269	1.025	1.025	1.026	0.062814066	1.047	0.998	1.099	CeD	0.172474953	0.081418844	0.505544411	1.047	0.994	1.103	0.972	0.895	1.056	CeD	SSc
1	2771678	rs35767265	0.068007701	1.026	1.025	1.026	0.061057155	1.047	0.998	1.1	CeD	0.154702702	0.079210519	0.450806508	1.047	0.995	1.103	0.968	0.89	1.053	CeD	SSc
1	2772047	rs35313744	0.024822184	1.034	1.034	1.035	0.059740957	1.048	0.998	1.099	CeD	0.20029158	0.077554344	0.646883905	1.048	0.995	1.103	0.981	0.903	1.065	CeD	SSc
1	2772194	rs6694484	0.097798349	1.023	1.023	1.024	0.057589574	1.048	0.998	1.1	CeD	0.163076027	0.074843873	0.511034724	1.048	0.995	1.104	0.972	0.894	1.057	CeD	SSc
1	2860931	rs2925499	0.721477575	1.005	1.005	1.005	1	1.013	0	Inf	RA,SSc	0.943575969	1	0.683459678	1.013	0	Inf	0.993	0.958	1.029	RA,SSc	CeD
1	3180371	rs2455108	0.77117249	0.994	0.993	0.995	1	0.981	0	Inf	RA,SSc	0.838432037	0.887706038	0.550236473	1.013	0.848	1.21	0.981	0.92	1.046	CeD	RA,SSc
1	3181415	rs2455099	0.807739344	0.995	0.994	0.996	1	0.98	0	Inf	RA	0.871540217	0.867716027	0.620085041	1.014	0.865	1.187	0.98	0.905	1.061	CeD	RA
1	3342530	rs2244013	0.03439127	0.967	0.967	0.967	0.041950697	0.967	0.936	0.999	CeD,SSc,T1D	0.121497245	1	0.121497245	NA	NA	NA	0.967	0.927	1.009		CeD,SSc,T1D
1	3512341	rs2794327	0.996979693	1	1	1	1	0.98	0	Inf	SSc	0.967992248	0.952355165	0.795814529	1.009	0.752	1.354	0.98	0.844	1.139	T1D	SSc
1	3801973	rs7551237	0.464590555	1.015	1.014	1.016	1	1.023	0	Inf	SSc,T1D	1	1	1	1.023	0	Inf	NA	NA	NA	SSc,T1D
1	4089259	rs12062024	0.935954327	0.998	0.998	0.999	0.433334619	1.043	0.939	1.159	SSc,T1D	0.50456319	0.211796498	0.894316066	1.043	0.976	1.114	0.993	0.893	1.103	SSc,T1D	CeD,RA
1	4089613	rs12080516	0.942406019	1.001	1.001	1.002	0.327746054	1.047	0.955	1.146	SSc,T1D	0.444789377	0.158167742	0.982749093	1.047	0.982	1.115	0.995	0.642	1.542	SSc,T1D	CeD,RA
1	4089921	rs112660254	0.798975796	0.995	0.994	0.996	0.41582227	1.044	0.942	1.157	SSc,T1D	0.436762334	0.202850889	0.74517308	1.044	0.977	1.115	0.982	0.881	1.095	SSc,T1D	CeD
1	4091650	rs12068729	0.952443517	0.999	0.998	1	0.325079118	1.047	0.956	1.147	SSc,T1D	0.415770485	0.156823187	0.894395181	1.047	0.983	1.115	0.993	0.893	1.103	SSc,T1D	CeD,RA
1	4092926	rs12128330	0.880383799	0.997	0.996	0.998	0.357544256	1.045	0.951	1.149	SSc,T1D	0.428842858	0.173225738	0.848592914	1.045	0.981	1.114	0.992	0.912	1.079	SSc,T1D	CeD,RA
1	4092953	rs12128332	0.88678237	0.997	0.996	0.998	0.354217416	1.045	0.952	1.149	SSc,T1D	0.423011085	0.171541394	0.839289436	1.045	0.981	1.114	0.992	0.913	1.077	SSc,T1D	CeD,RA
1	4093700	rs10915664	0.850940068	0.996	0.996	0.997	0.362268259	1.045	0.95	1.15	SSc,T1D	0.395480562	0.175618711	0.740943109	1.045	0.98	1.115	0.982	0.882	1.094	SSc,T1D	CeD
1	4093801	rs59539916	0.807147243	0.995	0.994	0.996	0.388160187	1.044	0.947	1.152	SSc,T1D	0.425144283	0.188761549	0.768565957	1.044	0.979	1.114	0.99	0.926	1.059	SSc,T1D	CeD,RA
1	4094701	rs4290031	0.851507105	0.996	0.996	0.997	0.391559176	1.044	0.946	1.152	SSc,T1D	0.445302332	0.190490309	0.817442614	1.044	0.979	1.113	0.985	0.868	1.118	SSc,T1D	CeD
1	4095581	rs7412438	0.869018493	0.997	0.996	0.998	0.388454773	1.044	0.947	1.151	SSc,T1D	0.439349085	0.188911349	0.807423054	1.044	0.979	1.113	0.985	0.869	1.115	SSc,T1D	CeD
1	4120173	rs6426378	0.613811747	0.992	0.992	0.993	0.615303208	0.972	0.87	1.086	CeD	0.622445053	0.850012585	0.316677625	1.008	0.924	1.1	0.972	0.92	1.027	RA,SSc	CeD
1	4120311	rs7514530	0.432685881	0.988	0.988	0.989	0.586241981	0.972	0.876	1.078	CeD	1	1	1	NA	NA	NA	0.972	0	Inf		CeD
1	4120542	rs4589077	0.484281233	0.989	0.989	0.99	0.59021391	0.971	0.874	1.08	CeD	1	1	1	NA	NA	NA	0.971	0	Inf		CeD
1	4120556	rs4575054	0.490138649	0.99	0.989	0.99	0.627125381	0.972	0.868	1.089	CeD	1	1	1	NA	NA	NA	0.972	0	Inf		CeD
1	4120987	rs10915372	0.425293821	0.988	0.987	0.988	0.546132335	0.971	0.881	1.069	CeD	1	1	1	NA	NA	NA	0.971	0	Inf		CeD
1	4121291	rs7553858	0.42165371	0.988	0.987	0.988	0.558610239	0.971	0.879	1.072	CeD	1	1	1	NA	NA	NA	0.971	0	Inf		CeD
1	4121494	rs7556284	0.442798374	0.988	0.988	0.989	0.540183144	0.97	0.882	1.068	CeD	1	1	1	NA	NA	NA	0.97	0	Inf		CeD
1	4121584	rs7524800	0.433125382	0.988	0.988	0.989	0.532351475	0.97	0.882	1.067	CeD	1	1	1	NA	NA	NA	0.97	0	Inf		CeD
1	4121636	rs7556380	0.484047112	0.989	0.989	0.99	0.637477466	0.972	0.866	1.092	CeD	0.953743947	0.984743618	0.722713131	1.001	0.931	1.076	0.972	0.834	1.135	SSc	CeD
1	4121653	rs7556385	0.485581701	0.989	0.989	0.99	0.546892378	0.97	0.88	1.07	CeD	0.909003424	0.987918081	0.612347993	1	0.965	1.037	0.97	0.864	1.09	RA	CeD
1	4121696	rs7520322	0.463621373	0.989	0.988	0.989	0.598151028	0.972	0.873	1.081	CeD	1	1	1	NA	NA	NA	0.972	0	Inf		CeD
1	4121812	rs7520448	0.47072292	0.989	0.989	0.99	0.582477422	0.971	0.876	1.077	CeD	1	1	1	NA	NA	NA	0.971	0	Inf		CeD
1	4133190	rs12049038	0.446986876	0.986	0.986	0.987	0.3700941	0.961	0.882	1.048	CeD	0.428524997	0.79093311	0.185644523	1.013	0.918	1.118	0.961	0.907	1.019	RA	CeD
1	4133241	rs12021796	0.277344354	0.981	0.981	0.982	0.308782194	0.959	0.886	1.039	CeD	0.707905857	0.916014897	0.372298409	1.005	0.913	1.106	0.959	0.876	1.051	SSc	CeD
1	4181538	rs16840810	0.704686448	1.01	1.009	1.011	1	1.042	0	Inf	T1D	0.698369862	0.555699069	0.597935331	1.042	0.909	1.195	0.974	0.884	1.074	T1D	CeD,SSc
1	4441089	rs1845635	0.72816144	0.99	0.988	0.991	0.747675062	0.948	0.687	1.309	CeD	0.51705493	0.953081214	0.206709823	1.098	0.049	24.752	0.948	0.874	1.03	SSc	CeD
1	4441167	rs1495249	0.709309641	0.988	0.986	0.99	0.772636893	0.949	0.667	1.352	CeD	0.512901075	0.901407986	0.215734069	1.101	0.24	5.055	0.949	0.874	1.031	SSc	CeD
1	4441573	rs58344248	0.733988767	0.99	0.988	0.991	0.77877446	0.949	0.661	1.363	CeD	0.519609358	0.911062838	0.217973512	1.1	0.206	5.861	0.949	0.874	1.031	SSc	CeD
1	4443108	rs12037374	0.728866062	0.989	0.988	0.991	0.886298868	0.953	0.495	1.837	CeD	0.548725277	0.466984182	0.464936312	1.099	0.852	1.418	0.953	0.838	1.084	SSc	CeD
1	4444952	rs12041475	0.732650768	0.989	0.988	0.991	0.798934095	0.95	0.642	1.407	CeD	0.531000124	0.912706542	0.225386955	1.1	0.2	6.047	0.95	0.875	1.032	SSc	CeD
1	4468747	rs12047204	0.553664083	0.963	0.955	0.971	0.353553084	1.34	0.722	2.488	SSc	0.32553511	0.171205145	0.572166058	1.34	0.881	2.039	0.953	0.807	1.126	SSc	CeD,RA
1	4470529	rs12023230	0.778665671	1.019	1.01	1.029	0.157182421	1.473	0.861	2.518	SSc	0.394001663	0.182068169	0.710718707	1.473	0.834	2.601	0.966	0.804	1.16	SSc	CeD
1	4529544	rs10915545	0.679589553	1.006	1.006	1.007	0.528558381	1.072	0.863	1.333	SSc	0.548932703	0.577071947	0.376476006	1.072	0.839	1.371	0.978	0.93	1.028	SSc	T1D
1	4536676	rs6426417	0.65622149	1.007	1.006	1.007	0.436761252	1.078	0.892	1.303	SSc	0.472866939	0.48507652	0.352364435	1.078	0.873	1.331	0.977	0.929	1.027	SSc	T1D
1	4537297	rs35604764	0.619075429	1.008	1.007	1.008	0.348877984	1.085	0.915	1.285	SSc	0.450172858	0.394413076	0.401471792	1.085	0.9	1.307	0.979	0.931	1.029	SSc	T1D
1	4597846	rs114638688	0.827730832	1.006	1.004	1.007	0.577995456	1.053	0.878	1.263	CeD	0.432343222	0.148829701	1	1.053	0.982	1.13	0.987	0	Inf	CeD	RA,SSc
1	4600853	rs80214698	0.827730832	1.006	1.004	1.007	0.577995456	1.053	0.878	1.263	CeD	0.432343222	0.148829701	1	1.053	0.982	1.13	0.987	0	Inf	CeD	RA,SSc
1	4605403	rs17348839	0.751569039	1.008	1.007	1.009	0.641427007	1.046	0.867	1.261	CeD	0.47082638	0.169770802	1	1.046	0.981	1.114	0.948	0	Inf	CeD	SSc
1	4613697	rs57932991	0.098070692	1.043	1.042	1.044	0.067325388	1.08	0.995	1.172	SSc,T1D	0.187075269	0.187075269	1	1.08	0.963	1.21	NA	NA	NA	SSc,T1D
1	4615331	rs4654556	0.117533637	1.039	1.037	1.04	0.096004451	1.045	0.992	1.1	CeD,SSc,T1D	0.257602682	0.257602682	1	1.045	0.969	1.127	NA	NA	NA	CeD,SSc,T1D
1	4615816	rs72852787	0.219465014	1.035	1.033	1.036	0.053820143	1.085	0.999	1.178	SSc,T1D	0.252044835	0.069070207	0.991213772	1.085	0.994	1.184	1	0.929	1.076	SSc,T1D	RA
1	4632528	rs241211	0.056945475	1.046	1.045	1.047	0.191053981	1.035	0.983	1.09	CeD,RA,SSc	0.473143466	0.473143466	1	1.035	0.942	1.137	NA	NA	NA	CeD,RA,SSc
1	4636767	rs1157688	0.002731091	1.058	1.057	1.059	0.01096598	1.048	1.011	1.087	CeD,T1D	0.034892079	0.034892079	1	1.048	1.003	1.096	NA	NA	NA	CeD,T1D
1	4641742	rs241225	0.279879966	1.031	1.029	1.032	0.073224425	1.118	0.99	1.263	T1D	0.285870672	0.092904779	0.877404407	1.118	0.982	1.273	0.995	0.93	1.064	T1D	RA
1	4641799	rs241224	0.299099409	1.029	1.028	1.031	0.072319871	1.118	0.99	1.263	T1D	0.274664894	0.091801648	0.839788	1.118	0.982	1.273	0.993	0.929	1.062	T1D	RA
1	4704676	rs12723960	0.577645852	0.984	0.983	0.986	0.563070782	0.945	0.781	1.144	CeD	0.81135032	0.719929845	0.628590431	1.013	0.946	1.084	0.945	0.752	1.188	RA	CeD
1	4708162	rs4654454	0.696960313	0.989	0.988	0.991	0.514067897	0.945	0.799	1.119	CeD	0.493221716	0.696802415	0.262153978	1.049	0.825	1.334	0.945	0.857	1.043	SSc	CeD
1	4710481	rs10799250	0.835143517	0.997	0.997	0.997	0.296195385	0.967	0.908	1.03	CeD	0.105312996	0.331740628	0.065800333	1.035	0.965	1.111	0.967	0.933	1.002	SSc,T1D	CeD
1	4710486	rs10915577	0.825097115	0.997	0.997	0.997	0.27874657	0.966	0.909	1.028	CeD	0.099221792	0.330808696	0.061217411	1.035	0.965	1.11	0.966	0.933	1.002	SSc,T1D	CeD
1	4737531	rs16839450	0.718564513	0.993	0.992	0.994	1	0.946	0	Inf	CeD	0.999328881	0.963587838	1	1.008	0.704	1.445	0.946	0	Inf	SSc	CeD
1	4737693	rs16839451	0.205526779	0.978	0.977	0.978	0.156358145	0.949	0.883	1.02	CeD	0.497942055	0.947216729	0.195793132	1.012	0.704	1.456	0.949	0.877	1.027	SSc	CeD
1	4737890	rs10915585	0.790063872	0.995	0.994	0.996	1	0.948	0	Inf	CeD	0.998754639	0.95050974	1	1.012	0.704	1.453	0.948	0	Inf	SSc	CeD
1	4738484	rs61765024	0.085924003	0.968	0.968	0.969	0.165298002	0.949	0.882	1.022	CeD	0.504093343	0.91611935	0.206447716	1.018	0.727	1.426	0.949	0.875	1.029	SSc	CeD
1	4811383	rs449154	0.675999817	1.009	1.008	1.01	1	1.021	0	Inf	CeD,SSc	0.690863961	1	0.325522363	1.021	0	Inf	0.968	0.907	1.033	CeD,SSc	T1D
1	4876895	rs12145180	0.140625976	0.967	0.966	0.968	0.236772864	0.962	0.902	1.026	CeD,T1D	0.569446995	1	0.569446995	NA	NA	NA	0.962	0.842	1.099		CeD,T1D
1	4878871	rs1120120	0.130657391	0.966	0.965	0.967	0.253468049	0.963	0.902	1.028	CeD,T1D	0.603642433	1	0.603642433	NA	NA	NA	0.963	0.834	1.111		CeD,T1D
1	5054350	rs12116428	0.955853237	1.001	1	1.003	0.800956222	0.885	0.343	2.285	SSc	0.632893603	0.340600053	0.813952891	1.034	0.965	1.107	0.885	0.32	2.445	CeD	SSc
1	5076322	rs10915314	0.485344068	0.99	0.989	0.99	0.417357998	0.968	0.894	1.048	CeD	0.694449346	0.68599787	0.479201217	1.007	0.973	1.042	0.968	0.884	1.06	RA	CeD
1	5158225	rs4949171	0.751316114	1.004	1.004	1.005	0.85025666	1.027	0.779	1.354	T1D	0.965691233	0.857377965	0.874475119	1.027	0.768	1.373	0.997	0.963	1.033	T1D	CeD
1	5160662	rs2242157	0.655665995	1.006	1.006	1.006	0.757654246	1.029	0.858	1.234	T1D	0.964351507	0.775305411	0.961109182	1.029	0.846	1.252	0.999	0.963	1.036	T1D	CeD
1	5161874	rs9439532	0.6685843	1.006	1.006	1.006	0.801208725	1.028	0.829	1.275	T1D	0.975517278	0.81417685	0.966669204	1.028	0.817	1.294	0.999	0.964	1.036	T1D	CeD
1	5162506	rs6683881	0.737410631	1.005	1.004	1.005	0.85133634	1.027	0.777	1.357	T1D	0.980811754	0.858322247	0.944408914	1.027	0.767	1.376	0.999	0.964	1.035	T1D	CeD
1	5195382	rs12045223	0.297282321	1.031	1.029	1.033	0.077385039	1.122	0.987	1.275	T1D	0.212191475	0.212191475	1	1.122	0.936	1.344	NA	NA	NA	T1D
1	5411433	rs12410822	0.139226291	1.021	1.021	1.022	0.111476062	1.03	0.993	1.069	CeD,T1D	0.294402234	0.294402234	1	1.03	0.974	1.089	NA	NA	NA	CeD,T1D
1	5426110	rs11801594	0.219435681	1.017	1.017	1.018	0.185929278	1.027	0.987	1.069	CeD,T1D	0.488444183	0.230878788	0.779075485	1.027	0.983	1.073	0.99	0.925	1.061	CeD,T1D	SSc
1	5535339	rs12566781	0.392540592	1.037	1.033	1.041	0.454504998	1.054	0.918	1.209	RA,SSc,T1D	0.560518428	0.490388283	0.458678047	1.054	0.908	1.224	0.958	0.855	1.073	RA,SSc,T1D	CeD
1	5542017	rs12049337	0.910277342	0.997	0.995	0.998	0.819835535	0.921	0.455	1.867	SSc	0.590613312	0.609105564	0.403422781	1.034	0.91	1.173	0.921	0.76	1.117	CeD	SSc
1	5680372	rs9329417	0.647036816	0.994	0.994	0.994	1	0.99	0	Inf	RA,T1D	0.867247883	0.873754803	0.607954319	1.016	0.834	1.238	0.99	0.951	1.03	SSc	RA,T1D
1	5734013	rs1081454	0.647595372	1.012	1.011	1.013	1	1.021	0	Inf	CeD	0.894198324	0.738880979	0.780660925	1.021	0.903	1.155	0.96	0.72	1.28	CeD	SSc
1	6141261	rs6701690	0.416861367	1.019	1.018	1.02	0.515758029	1.059	0.891	1.259	T1D	0.886347843	0.597246983	0.9424198	1.059	0.856	1.31	0.996	0.887	1.118	T1D	SSc
1	6141507	rs35183981	0.401602265	1.02	1.019	1.021	0.475290807	1.061	0.902	1.248	T1D	0.863617912	0.554456172	0.947799479	1.061	0.872	1.291	0.996	0.886	1.12	T1D	SSc
1	6141777	rs55995661	0.336880008	1.023	1.022	1.024	0.454427167	1.062	0.907	1.243	T1D	0.825954439	0.532177481	0.885891858	1.062	0.879	1.283	0.99	0.861	1.138	T1D	SSc
1	6142308	rs2227911	0.349521805	1.022	1.021	1.023	0.524768144	1.058	0.889	1.259	T1D	0.857627306	0.606699676	0.851043198	1.058	0.854	1.311	0.989	0.879	1.112	T1D	SSc
1	6397372	rs3789482	0.300564403	1.019	1.018	1.019	0.258401059	1.046	0.968	1.13	CeD	0.613654	0.613654	1	1.046	0.879	1.245	NA	NA	NA	CeD
1	6409979	rs17029376	0.870848719	0.994	0.992	0.997	0.438997259	0.931	0.776	1.116	SSc,T1D	0.480657595	0.369126058	0.475084971	1.042	0.952	1.141	0.931	0.764	1.133	CeD	SSc,T1D
1	6410517	rs77244496	0.642157973	0.983	0.98	0.985	0.350304304	0.89	0.698	1.136	T1D	0.732068943	0.892694152	0.407987308	1.006	0.923	1.096	0.89	0.676	1.172	RA	T1D
1	6461530	rs4582826	0.450268958	0.981	0.98	0.983	0.396235621	1.106	0.876	1.396	CeD	0.314776441	0.093373745	1	1.106	0.983	1.244	0.972	0	Inf	CeD	SSc,T1D
1	6464160	rs56999152	0.656456837	0.989	0.988	0.99	0.415806144	1.108	0.866	1.418	CeD	0.283459585	0.099017672	0.8135474	1.108	0.981	1.251	0.909	0.411	2.011	CeD	SSc
1	7055326	rs10128022	0.814579508	1.003	1.003	1.004	0.663122765	0.968	0.834	1.123	T1D	0.404757032	0.185239558	0.727229085	1.023	0.989	1.058	0.968	0.804	1.165	RA	T1D
1	7079762	rs11809898	0.561247853	1.012	1.011	1.013	1	1.026	0	Inf	T1D	1	1	1	1.026	0	Inf	NA	NA	NA	T1D
1	7241523	rs4908445	0.834343532	0.997	0.997	0.997	0.758362963	1.024	0.883	1.187	CeD	0.428751773	0.394553091	0.37244831	1.024	0.97	1.08	0.983	0.947	1.021	CeD	RA,SSc
1	7485306	rs11120921	0.297436034	1.021	1.021	1.022	0.079779462	1.052	0.994	1.114	RA,SSc	0.169472908	0.095274619	0.422181834	1.052	0.991	1.117	0.979	0.93	1.031	RA,SSc	CeD
1	7526759	rs72642850	0.155402227	0.974	0.973	0.975	0.448360586	0.979	0.928	1.034	CeD,RA,SSc	0.971640561	1	0.971640561	NA	NA	NA	0.979	0.311	3.089		CeD,RA,SSc
1	7527308	rs6663735	0.133196553	0.973	0.972	0.973	0.386555549	0.979	0.932	1.028	CeD,RA,SSc	0.86054605	1	0.86054605	NA	NA	NA	0.979	0.769	1.245		CeD,RA,SSc
1	7534039	rs72642868	0.103657733	0.969	0.968	0.969	0.257474033	0.975	0.933	1.019	CeD,RA,SSc	0.611775856	1	0.611775856	NA	NA	NA	0.975	0.884	1.076		CeD,RA,SSc
1	7534212	rs12077204	0.212332525	0.975	0.974	0.975	0.552743453	0.97	0.877	1.073	CeD,SSc	1	1	1	NA	NA	NA	0.97	0	Inf		CeD,SSc
1	7534326	rs11805877	0.235346273	0.976	0.975	0.976	0.629052847	0.979	0.9	1.066	CeD,RA,SSc	1	1	1	NA	NA	NA	0.979	0	Inf		CeD,RA,SSc
1	7534381	rs11807010	0.475276472	0.983	0.982	0.984	0.738950643	0.969	0.808	1.163	CeD,SSc	1	1	1	NA	NA	NA	0.969	0	Inf		CeD,SSc
1	7534464	rs11805543	0.11001221	0.969	0.969	0.97	0.291095352	0.975	0.931	1.022	CeD,RA,SSc	0.6789836	1	0.6789836	NA	NA	NA	0.975	0.867	1.097		CeD,RA,SSc
1	7705144	rs12058235	0.938417359	0.998	0.997	0.999	1	1.015	0	Inf	CeD	0.967981723	0.866635999	0.874484919	1.015	0.85	1.212	0.981	0.769	1.25	CeD	T1D
1	7735380	rs6658296	0.366509104	1.022	1.021	1.023	0.008043126	1.12	1.03	1.218	T1D	0.030418518	0.010249496	0.468144827	1.12	1.027	1.221	0.98	0.929	1.034	T1D	CeD
1	7739090	rs6687002	0.866032949	0.997	0.997	0.998	0.356947551	0.979	0.936	1.024	CeD,SSc,T1D	0.289486119	0.199852808	0.415117094	1.024	0.988	1.061	0.979	0.931	1.03	RA	CeD,SSc,T1D
1	7739250	rs4908678	0.561795676	0.992	0.991	0.992	1	0.982	0	Inf	SSc,T1D	1	1	1	NA	NA	NA	0.982	0	Inf		SSc,T1D
1	7739766	rs72630578	0.280799072	0.979	0.979	0.98	0.584160923	0.978	0.904	1.059	CeD,T1D	0.81104292	0.676529571	0.668342579	1.024	0.914	1.148	0.978	0.884	1.082	SSc	CeD,T1D
1	7741874	rs72630583	0.663425304	0.993	0.992	0.993	0.616393896	0.976	0.888	1.073	CeD,SSc	0.741113067	0.547688354	0.681542649	1.012	0.973	1.052	0.976	0.869	1.096	RA	CeD,SSc
1	7742168	rs71637394	0.846936394	0.996	0.995	0.997	0.052500548	0.916	0.839	1.001	RA	0.051693963	1	0.009063562	1.016	0	Inf	0.916	0.858	0.979	CeD,SSc,T1D	RA
1	7742501	rs12119962	0.751236956	0.995	0.994	0.995	0.561497286	0.974	0.892	1.064	CeD,SSc	0.573590452	0.372890768	0.627014356	1.018	0.978	1.06	0.974	0.877	1.083	RA	CeD,SSc
1	7744767	rs1539180	0.203165703	0.974	0.974	0.975	0.12166961	0.947	0.884	1.015	RA	0.089853481	0.317971227	0.056249529	1.08	0.928	1.258	0.947	0.895	1.001	SSc	RA
1	7744856	rs12747548	0.385121195	0.982	0.981	0.983	0.148131309	0.947	0.879	1.02	RA	0.132605673	1	0.029263679	1.02	0	Inf	0.947	0.901	0.994	SSc,T1D	RA
1	7744917	rs12116647	0.011847732	1.069	1.068	1.071	0.009957345	1.102	1.023	1.186	CeD	0.031865027	0.031865027	1	1.102	1.008	1.204	NA	NA	NA	CeD
1	7745478	rs80049809	0.184425828	0.926	0.92	0.932	0.338920097	0.887	0.695	1.133	RA	0.453326586	0.945212922	0.169339591	1.025	0.503	2.092	0.887	0.749	1.052	SSc,T1D	RA
1	7747366	rs3124794	0.220733455	1.017	1.016	1.017	0.420171901	1.027	0.962	1.096	RA	0.921554488	0.921554488	1	1.027	0.603	1.749	NA	NA	NA	RA
1	7747572	rs75050832	0.605586698	0.984	0.982	0.986	0.827747134	0.912	0.397	2.095	SSc	0.951390691	0.819922634	0.859672133	1.012	0.913	1.121	0.912	0.327	2.538	T1D	SSc
1	7747979	rs947414	0.236861841	1.016	1.016	1.017	0.428397224	1.027	0.961	1.098	RA	0.687881864	0.504168529	0.640410675	1.027	0.949	1.111	0.981	0.903	1.065	RA	SSc
1	7748009	rs77721345	0.717739197	1.011	1.009	1.012	1	1.033	0	Inf	RA	0.71442694	0.347143218	1	1.033	0.966	1.104	0.951	0	Inf	RA	SSc
1	7748311	rs2013316	0.213507583	1.017	1.017	1.017	0.391397593	1.023	0.971	1.078	RA,SSc	0.86942302	0.86942302	1	1.023	0.779	1.343	NA	NA	NA	RA,SSc
1	7748501	rs3121219	0.851336033	1.005	1.004	1.007	1	0.967	0	Inf	SSc	0.993781116	1	0.890568079	1.006	0	Inf	0.967	0.597	1.565	CeD,RA	SSc
1	7748668	rs1105720	0.20330256	1.017	1.017	1.018	0.408737384	1.023	0.97	1.079	RA,SSc	0.900962664	0.900962664	1	1.023	0.718	1.456	NA	NA	NA	RA,SSc
1	7749050	rs1815698	0.18550978	1.018	1.018	1.018	0.430386923	1.016	0.976	1.058	RA,SSc,T1D	0.939814941	0.939814941	1	1.016	0.669	1.543	NA	NA	NA	RA,SSc,T1D
1	7749807	rs3124797	0.192173324	1.018	1.018	1.018	0.400438809	1.023	0.97	1.078	RA,SSc	0.885915889	0.885915889	1	1.023	0.752	1.391	NA	NA	NA	RA,SSc
1	7749874	rs3124798	0.111373446	1.048	1.046	1.05	0.163665568	1.06	0.977	1.151	CeD,T1D	0.472354396	0.204505314	0.834373006	1.06	0.969	1.16	0.983	0.839	1.152	CeD,T1D	SSc
1	7749877	rs3121220	0.210441158	1.017	1.017	1.017	0.395213339	1.023	0.971	1.078	RA,SSc	0.876396631	0.876396631	1	1.023	0.767	1.364	NA	NA	NA	RA,SSc
1	7750243	rs3124800	0.16944871	1.019	1.018	1.019	0.330522396	1.024	0.976	1.075	RA,SSc	0.755548474	0.755548474	1	1.024	0.88	1.192	NA	NA	NA	RA,SSc
1	7750442	rs71637395	0.224656739	0.966	0.965	0.968	0.35712427	0.96	0.881	1.047	RA,T1D	0.389351629	0.298271356	0.42623932	1.08	0.934	1.249	0.96	0.87	1.061	SSc	RA,T1D
1	7751053	rs3124801	0.322935601	0.986	0.986	0.987	0.776465589	0.982	0.863	1.116	CeD,SSc	1	1	1	NA	NA	NA	0.982	0	Inf		CeD,SSc
1	7751139	rs67976301	0.595002193	0.99	0.989	0.99	0.551183253	0.967	0.865	1.08	RA	0.349687973	0.39532404	0.274696382	1.034	0.957	1.119	0.967	0.91	1.027	CeD	RA
1	7751389	rs4908475	0.629357957	0.991	0.99	0.992	0.475693768	0.965	0.873	1.065	RA	0.385305686	0.532226724	0.235201713	1.025	0.949	1.106	0.965	0.909	1.024	CeD	RA
1	7751967	rs4908679	0.576990756	0.989	0.989	0.99	0.49097832	0.965	0.872	1.068	RA	0.416382736	0.578086965	0.243170639	1.023	0.943	1.11	0.965	0.909	1.025	CeD	RA
1	7751980	rs3011927	0.169929127	1.019	1.019	1.019	0.300207015	1.025	0.978	1.075	RA,SSc	0.696886727	0.696886727	1	1.025	0.905	1.162	NA	NA	NA	RA,SSc
1	7752828	rs3011928	0.13253611	1.022	1.021	1.022	0.107364919	1.044	0.991	1.1	RA	0.284700244	0.284700244	1	1.044	0.965	1.129	NA	NA	NA	RA
1	7752915	rs2995031	0.162335238	1.019	1.019	1.02	0.291196068	1.031	0.974	1.09	RA	0.679182191	0.679182191	1	1.031	0.893	1.189	NA	NA	NA	RA
1	7753132	rs2995032	0.160269261	1.019	1.019	1.02	0.300271077	1.025	0.978	1.074	RA,SSc	0.697012142	0.697012142	1	1.025	0.905	1.161	NA	NA	NA	RA,SSc
1	7753858	rs3124802	0.834097804	1.006	1.004	1.008	1	0.947	0	Inf	SSc	0.846758351	0.500266656	1	1.023	0.958	1.093	0.947	0	Inf	RA	SSc
1	7753948	rs7551807	0.258106251	0.984	0.983	0.984	0.780227204	0.988	0.906	1.077	CeD,RA,SSc	1	1	1	NA	NA	NA	0.988	0	Inf		CeD,RA,SSc
1	7755254	rs9434903	0.125698794	1.022	1.022	1.023	0.205765143	1.036	0.981	1.094	RA	0.396762224	0.254169682	0.514430781	1.036	0.975	1.1	0.973	0.896	1.057	RA	SSc
1	7755479	rs12144591	0.000112442	1.1	1.099	1.101	0.000423732	1.084	1.036	1.133	CeD,RA	0.001561554	0.001561554	1	1.084	1.031	1.139	NA	NA	NA	CeD,RA
1	7755583	rs34268176	0.186756328	0.974	0.973	0.975	0.188471921	0.952	0.885	1.024	RA	0.384532441	0.577273483	0.216203924	1.016	0.962	1.072	0.952	0.881	1.029	CeD	RA
1	7755806	rs3124803	0.181286434	1.018	1.018	1.019	0.34432425	1.029	0.97	1.092	RA	0.781814369	0.781814369	1	1.029	0.84	1.262	NA	NA	NA	RA
1	7758760	rs12756299	0.091641837	0.977	0.977	0.978	0.07446899	0.96	0.919	1.004	RA	0.068229581	0.132478816	0.096001736	1.065	0.981	1.157	0.96	0.916	1.007	SSc	RA
1	7758798	rs17461217	0.711867493	0.991	0.99	0.992	0.755291296	0.968	0.787	1.19	CeD,SSc	0.866421782	0.649827348	0.815446869	1.013	0.957	1.073	0.968	0.734	1.275	RA	CeD,SSc
1	7758862	rs58100454	0.888065545	1.004	1.002	1.006	1	1.016	0	Inf	RA	0.933482433	1	0.658182367	1.016	0	Inf	0.982	0.905	1.065	RA	CeD
1	7759569	rs3124804	0.571514446	0.984	0.982	0.985	1	0.976	0	Inf	RA,SSc	1	1	1	NA	NA	NA	0.976	0	Inf		RA,SSc
1	7759735	rs12126833	0.010350826	1.062	1.06	1.063	0.007427118	1.084	1.022	1.149	CeD,SSc	0.024169382	0.024169382	1	1.084	1.011	1.162	NA	NA	NA	CeD,SSc
1	7760227	rs3011930	0.274565918	1.031	1.029	1.032	0.370242298	0.854	0.605	1.206	SSc	0.232234023	0.711882364	0.086002051	1.046	0.822	1.332	0.854	0.714	1.023	RA	SSc
1	7760451	rs4908681	0.117962654	0.979	0.979	0.979	0.107969644	0.963	0.919	1.008	RA	0.086990679	0.125071058	0.137344206	1.066	0.982	1.158	0.963	0.916	1.012	SSc	RA
1	7760615	rs12724413	0.638284578	1.03	1.022	1.038	1	1.037	0	Inf	CeD,SSc	0.999783858	1	0.979280712	1.037	0	Inf	0.997	0.78	1.274	CeD,SSc	RA
1	7760733	rs3011931	0.53541173	1.018	1.016	1.02	0.996089508	1.035	0	1139413.291	RA	0.863042019	0.524619347	1	1.035	0.93	1.153	0.994	0	Inf	RA	SSc,T1D
1	7760892	rs1935228	0.90477465	1.003	1.002	1.005	0.593454079	0.898	0.605	1.334	SSc	0.633562282	0.938816683	0.295855421	1.012	0.743	1.378	0.898	0.734	1.099	RA	SSc
1	7761001	rs1935229	0.685043039	1.011	1.01	1.013	1	0.933	0	Inf	SSc	0.731714935	0.626287783	0.580975023	1.028	0.919	1.151	0.933	0.731	1.192	RA	SSc
1	7761173	rs1935230	0.611288273	1.015	1.013	1.017	0.470959509	0.888	0.643	1.226	SSc	0.390044249	0.549700019	0.23189195	1.032	0.93	1.145	0.888	0.731	1.079	RA	SSc
1	7761446	rs17461352	0.797875646	0.992	0.991	0.994	1	0.99	0	Inf	RA,T1D	0.998706996	0.949580051	1	1.003	0.927	1.085	0.99	0	Inf	CeD	RA,T1D
1	7761588	rs882673	0.406028764	1.024	1.022	1.026	0.698395782	1.045	0.837	1.303	RA	0.665138003	0.352599301	0.860162142	1.045	0.953	1.146	0.963	0.637	1.457	RA	SSc
1	7761817	rs3011932	0.789997059	1.008	1.006	1.009	1	1.024	0	Inf	RA	0.836810522	0.486192484	1	1.024	0.958	1.094	0.96	0	Inf	RA	SSc
1	7762008	rs947418	0.752337155	1.009	1.007	1.011	1	1.027	0	Inf	RA	0.799429377	0.437811623	1	1.027	0.961	1.097	0.959	0	Inf	RA	SSc
1	7762310	rs947419	0.826177358	1.006	1.005	1.008	1	0.953	0	Inf	SSc	0.863656334	1	0.525572995	1.006	0	Inf	0.953	0.821	1.106	CeD,RA	SSc
1	7762550	rs4908683	0.118853586	0.979	0.979	0.979	0.118391235	0.964	0.92	1.009	RA	0.054111339	0.063849195	0.150050329	1.081	0.996	1.174	0.964	0.916	1.013	SSc	RA
1	7764771	rs112280848	0.610823178	1.015	1.013	1.017	1	1.031	0	Inf	RA	0.850166252	0.594629528	0.849642174	1.031	0.922	1.153	0.962	0.642	1.44	RA	SSc
1	7765168	rs66480654	0.773658238	1.009	1.007	1.01	1	1.025	0	Inf	RA,SSc	0.814512605	1	0.45655173	1.025	0	Inf	0.97	0.894	1.052	RA,SSc	CeD
1	7765320	rs75630480	0.379176527	0.984	0.983	0.985	0.849884248	0.974	0.742	1.279	CeD	1	1	1	NA	NA	NA	0.974	0	Inf		CeD
1	7765737	rs6577454	0.641579772	1.013	1.012	1.015	1	1.029	0	Inf	RA	0.762006323	0.395110759	1	1.029	0.963	1.099	0.978	0	Inf	RA	SSc
1	7766816	rs12120907	0.007493956	1.074	1.073	1.076	0.001621614	1.095	1.035	1.159	CeD,SSc	0.005679353	0.005679353	1	1.095	1.027	1.168	NA	NA	NA	CeD,SSc
1	7767464	rs7534398	0.82294946	0.996	0.996	0.997	0.771885403	0.972	0.805	1.175	CeD	0.60763314	0.642031233	0.401959816	1.017	0.948	1.091	0.972	0.911	1.038	RA	CeD
1	7767580	rs2995033	0.69746496	1.011	1.01	1.013	1	1.027	0	Inf	RA	0.795386415	0.432949605	1	1.027	0.961	1.097	0.979	0	Inf	RA	SSc
1	7769478	rs3124806	0.685650591	1.012	1.01	1.013	1	1.029	0	Inf	RA	0.765266174	0.398638207	1	1.029	0.963	1.099	0.968	0	Inf	RA	SSc
1	7770419	rs1341750	0.669334241	1.013	1.011	1.015	1	1.027	0	Inf	RA,SSc	0.899497019	1	0.586595252	1.027	0	Inf	0.978	0.901	1.06	RA,SSc	CeD
1	7770901	rs2995034	0.255009932	1.016	1.015	1.016	0.455835218	1.026	0.959	1.099	RA	0.591431423	0.533685069	0.461527708	1.026	0.946	1.114	0.97	0.893	1.053	RA	SSc
1	7771951	rs11121004	0.120929866	0.979	0.979	0.979	0.117111419	0.964	0.92	1.009	RA	0.083088081	0.10925835	0.148493637	1.069	0.985	1.161	0.964	0.916	1.013	SSc	RA
1	7774585	rs116235398	0.452054625	0.962	0.957	0.967	1	0.968	0	Inf	CeD,RA	0.986575641	0.840682944	1	1.03	0.773	1.372	0.968	0	Inf	SSc	CeD,RA
1	7775335	rs3011936	0.998605645	1	0.999	1.001	0.962886526	1.017	0.491	2.108	CeD,T1D	0.648210654	0.507414028	0.570295936	1.017	0.967	1.071	0.981	0.917	1.049	CeD,T1D	RA
1	7775407	rs3011937	0.512375093	1.009	1.009	1.009	0.857655154	1.019	0.829	1.252	RA	0.917087463	0.86384295	0.719435205	1.019	0.821	1.264	0.994	0.96	1.029	RA	CeD
1	7776486	rs17461723	0.117857788	0.967	0.966	0.968	0.398522858	0.974	0.917	1.035	CeD,T1D	0.251856579	0.148887346	0.459361724	1.075	0.974	1.186	0.974	0.91	1.044	RA	CeD,T1D
1	7777962	rs12119947	0.501732613	1.009	1.009	1.01	0.741942256	1.014	0.931	1.105	RA,T1D	0.771848029	0.761162638	0.533217886	1.014	0.925	1.113	0.989	0.953	1.025	RA,T1D	CeD
1	7779534	rs35531663	0.727079626	0.993	0.993	0.994	0.770324182	0.973	0.808	1.171	RA	0.476652047	0.442599867	0.39103945	1.03	0.955	1.11	0.973	0.913	1.036	CeD	RA
1	7779651	rs188864534	0.838777586	1.009	1.005	1.013	1	1.029	0	Inf	RA	0.886901736	0.563822568	1	1.029	0.933	1.135	0.97	0	Inf	RA	SSc,T1D
1	7779957	rs4908685	0.970129188	0.999	0.996	1.001	1	1.08	0	Inf	SSc	0.76581589	1	0.399236407	1.08	0	Inf	0.966	0.89	1.047	SSc	RA
1	7780128	rs4908686	0.631439326	0.993	0.993	0.994	1	0.977	0	Inf	T1D	0.984436117	0.828837446	1	1.012	0.906	1.131	0.977	0	Inf	SSc	T1D
1	7784223	rs75557051	0.864806022	1.007	1.004	1.01	0.616894412	0.942	0.747	1.189	CeD,SSc	0.432079284	0.48246837	0.308188454	1.05	0.916	1.204	0.942	0.841	1.056	RA	CeD,SSc
1	7784630	rs147916121	0.923712019	0.993	0.981	1.004	0.368153371	0.824	0.541	1.256	RA	0.192635429	0.557647131	0.08541584	1.145	0.728	1.799	0.824	0.661	1.027	SSc,T1D	RA
1	7784902	rs12028339	0.19071127	1.019	1.019	1.02	0.242496281	1.029	0.981	1.081	RA,SSc	0.579764606	0.280923805	0.847500613	1.029	0.977	1.085	0.995	0.948	1.045	RA,SSc	T1D
1	7790548	rs12137398	0.705191208	0.994	0.993	0.994	0.485941032	0.977	0.913	1.044	CeD,T1D	0.454576639	0.650516867	0.247103562	1.016	0.948	1.089	0.977	0.938	1.017	RA	CeD,T1D
1	7792411	rs2301488	0.136874669	0.979	0.978	0.979	0.23794318	0.97	0.923	1.02	CeD,SSc	0.360204167	0.410838225	0.275966495	1.021	0.972	1.073	0.97	0.919	1.024	T1D	CeD,SSc
1	7793979	rs11121010	0.277195968	0.985	0.984	0.985	0.222730092	0.969	0.92	1.02	CeD,SSc	0.260970297	0.276943438	0.259338745	1.028	0.978	1.08	0.969	0.917	1.024	T1D	CeD,SSc
1	7794226	rs11121011	0.249851554	0.983	0.983	0.984	0.213423486	0.968	0.92	1.019	CeD,SSc	0.254087561	0.277888295	0.249117075	1.028	0.978	1.081	0.968	0.917	1.023	T1D	CeD,SSc
1	7795554	rs4908688	0.812443411	0.995	0.995	0.996	0.674605604	1.028	0.904	1.168	CeD,SSc	0.409345175	0.73835536	0.1855612	1.028	0.875	1.207	0.971	0.929	1.014	CeD,SSc	RA
1	7795685	rs3135419	0.689169488	0.989	0.988	0.991	0.859703908	0.961	0.615	1.501	SSc,T1D	0.947596305	0.760832855	0.912481144	1.01	0.946	1.079	0.961	0.468	1.969	RA	SSc,T1D
1	7796084	rs74922829	0.644581168	0.991	0.99	0.992	0.85106564	0.977	0.771	1.24	RA,SSc	0.66598631	0.724150275	0.419808314	1.02	0.912	1.141	0.977	0.925	1.033	CeD	RA,SSc
1	7796641	rs2071985	0.312921408	0.985	0.985	0.986	0.715472997	0.986	0.916	1.062	CeD,RA,SSc	0.833875976	0.637294415	0.756552426	1.012	0.963	1.063	0.986	0.904	1.076	T1D	CeD,RA,SSc
1	7797503	rs41278952	0.015547638	1.05	1.049	1.05	0.061164521	1.041	0.998	1.087	CeD,RA	0.171466382	0.171466382	1	1.041	0.983	1.104	NA	NA	NA	CeD,RA
1	7797734	rs1417986	0.236683108	0.98	0.979	0.98	0.303155112	0.964	0.899	1.034	CeD	0.709245101	0.959049239	0.356892947	1.001	0.949	1.056	0.964	0.892	1.042	RA	CeD
1	7798793	rs2239847	0.401023959	0.988	0.987	0.988	0.797094205	0.987	0.894	1.09	CeD,RA,SSc	0.690757513	0.391209057	0.831850703	1.022	0.972	1.074	0.987	0.875	1.113	T1D	CeD,RA,SSc
1	7798956	rs17031531	0.767589088	0.994	0.994	0.995	0.606952675	0.969	0.857	1.094	RA	0.333370768	0.33331891	0.304079985	1.028	0.972	1.086	0.969	0.911	1.029	CeD,SSc	RA
1	7799186	rs4908689	0.862847238	0.997	0.996	0.997	0.742997402	1.026	0.881	1.195	CeD,SSc	0.437753373	0.37499332	0.404497932	1.026	0.97	1.085	0.973	0.912	1.038	CeD,SSc	RA
1	7799965	rs12739396	0.00012313	1.114	1.112	1.116	5.10E-05	1.159	1.079	1.245	CeD	0.000200347	0.000200347	1	1.159	1.072	1.253	NA	NA	NA	CeD
1	7800342	rs115379357	0.885320278	0.991	0.985	0.998	1	1.053	0	Inf	CeD	0.854983935	0.512351882	1	1.053	0.902	1.23	0.955	0	Inf	CeD	RA
1	7800603	rs4908691	0.893610504	1.002	1.002	1.003	0.842695449	0.971	0.728	1.296	CeD,SSc	0.648399434	0.331590183	0.873151388	1.027	0.973	1.084	0.971	0.678	1.391	T1D	CeD,SSc
1	7801167	rs2032562	0.46059068	1.013	1.012	1.013	0.607073448	1.039	0.898	1.202	T1D	0.414357206	0.304143795	0.458807118	1.039	0.966	1.118	0.972	0.902	1.048	T1D	CeD,SSc
1	7801351	rs116329032	0.463803984	1.031	1.027	1.034	0.534279638	1.075	0.855	1.353	RA	0.425936535	0.265823721	0.547304011	1.075	0.946	1.223	0.952	0.812	1.117	RA	CeD,SSc
1	7803336	rs4908692	0.97940479	1	1	1.001	1	1.018	0	Inf	CeD,SSc	0.914974628	1	0.617070022	1.018	0	Inf	0.99	0.95	1.031	CeD,SSc	RA
1	7803892	rs4908693	0.76516022	0.995	0.995	0.996	0.672093546	1.037	0.876	1.227	T1D	0.488991208	0.180191038	1	1.037	0.983	1.094	0.983	0	Inf	T1D	CeD,SSc
1	7804515	rs11121016	0.411467256	1.014	1.013	1.014	0.672561971	1.037	0.876	1.227	T1D	0.476163195	0.338851209	0.509944868	1.037	0.963	1.117	0.975	0.906	1.05	T1D	CeD,SSc
1	7804621	rs78612622	0.714278615	1.016	1.012	1.019	1	1.044	0	Inf	RA	0.74050689	0.372658355	1	1.044	0.949	1.148	0.947	0	Inf	RA	T1D
1	7805208	rs2071986	0.414867935	1.013	1.013	1.014	0.638862417	1.038	0.888	1.213	T1D	0.442587933	0.320964896	0.480610192	1.038	0.964	1.117	0.974	0.906	1.048	T1D	CeD,SSc
1	7805415	rs192286247	0.515391972	1.035	1.029	1.04	0.537619247	1.084	0.838	1.402	RA,SSc	0.579026566	0.257657263	0.922035792	1.084	0.943	1.247	0.98	0.65	1.476	RA,SSc	CeD,T1D
1	7805588	rs35925924	0.650379537	1.008	1.007	1.009	0.680674983	0.969	0.836	1.124	SSc,T1D	0.447345808	0.46144004	0.339840009	1.024	0.961	1.091	0.969	0.91	1.033	RA	SSc,T1D
1	7807016	rs11121017	0.2272147	1.022	1.021	1.022	0.710754187	1.032	0.874	1.219	T1D	0.677265181	0.368537507	0.850938098	1.032	0.964	1.105	0.974	0.744	1.276	T1D	SSc
1	7807394	rs11121018	0.415557951	1.013	1.013	1.014	0.638862417	1.038	0.888	1.213	T1D	0.415616983	0.320964896	0.436757313	1.038	0.964	1.117	0.971	0.901	1.046	T1D	CeD,SSc
1	7807897	rs12133253	0.429549991	1.014	1.014	1.015	0.638862417	1.038	0.888	1.213	T1D	0.410346144	0.320964896	0.428439855	1.038	0.964	1.117	0.97	0.9	1.046	T1D	CeD,SSc
1	7807913	rs80092658	0.837596989	0.992	0.989	0.995	1	0.989	0	Inf	RA,SSc	0.99937368	0.964816735	1	1.003	0.878	1.146	0.989	0	Inf	T1D	RA,SSc
1	7809383	rs72632043	0.324321158	1.019	1.018	1.019	0.326509052	1.055	0.948	1.174	T1D	0.340327436	0.158281786	0.659675328	1.055	0.979	1.136	0.956	0.781	1.17	T1D	CeD
1	7810543	rs2066293	0.34731253	1.015	1.015	1.016	0.576274624	1.04	0.906	1.193	T1D	0.427388493	0.287895923	0.507963496	1.04	0.967	1.118	0.975	0.904	1.051	T1D	CeD,SSc
1	7810923	rs75455404	0.394555723	1.034	1.031	1.037	0.551052335	1.071	0.856	1.34	RA	0.408177519	0.274627601	0.496757421	1.071	0.947	1.21	0.836	0.498	1.402	RA	SSc
1	7811014	rs1573753	0.363677829	1.015	1.015	1.016	0.608004267	1.039	0.898	1.203	T1D	0.438192468	0.304635613	0.498684116	1.039	0.966	1.118	0.976	0.908	1.048	T1D	CeD,SSc
1	7811215	rs10779689	0.3097639	1.017	1.017	1.018	0.577199382	1.04	0.906	1.194	T1D	0.44402259	0.288383051	0.537575212	1.04	0.967	1.118	0.977	0.907	1.052	T1D	CeD,SSc
1	7811961	rs9919220	0.961293828	1.001	1	1.001	1	1.021	0	Inf	CeD	0.876167679	0.627982901	0.868827811	1.021	0.94	1.108	0.99	0.879	1.115	CeD	RA
1	7812021	rs79585887	0.407373602	1.033	1.03	1.036	0.550934114	1.071	0.855	1.34	RA	0.420403764	0.274565493	0.519478392	1.071	0.947	1.21	0.954	0.828	1.1	RA	CeD,SSc
1	7812398	rs9919223	0.34910912	1.016	1.015	1.016	0.546478378	1.041	0.914	1.186	T1D	0.405376238	0.272225192	0.495988852	1.041	0.969	1.118	0.975	0.905	1.05	T1D	CeD,SSc
1	7812840	rs4908480	0.950058766	1.001	1	1.002	1	1.015	0	Inf	CeD,SSc	0.906347939	0.673846257	0.889982705	1.015	0.948	1.086	0.991	0.869	1.129	CeD,SSc	RA
1	7813122	rs80158237	0.220174373	1.039	1.037	1.041	0.107525418	1.08	0.983	1.187	CeD,SSc	0.390657208	0.134242009	0.951779189	1.08	0.976	1.196	0.998	0.928	1.073	CeD,SSc	RA
1	7813413	rs7533242	0.462009505	1.012	1.012	1.013	0.54693685	1.041	0.913	1.186	T1D	0.42187312	0.272465946	0.526254211	1.041	0.969	1.118	0.977	0.908	1.051	T1D	CeD,SSc
1	7814691	rs2051645	0.384856672	1.015	1.014	1.015	0.608469472	1.039	0.898	1.203	T1D	0.42648633	0.30488143	0.478126023	1.039	0.966	1.118	0.974	0.907	1.047	T1D	CeD,SSc
1	7816543	rs4908481	0.94226289	0.999	0.998	0.999	0.956765687	0.984	0.545	1.776	RA,SSc	0.616092385	0.555819174	0.475644422	1.013	0.97	1.059	0.984	0.941	1.029	CeD,T1D	RA,SSc
1	7817624	rs140390930	0.616885636	1.022	1.018	1.025	0.696825637	1.069	0.765	1.493	RA	0.490546337	0.35176282	0.514835031	1.069	0.929	1.229	0.941	0.784	1.129	RA	CeD
1	7817851	rs79204895	0.267572295	1.048	1.044	1.051	0.454810673	1.063	0.905	1.248	CeD,RA	0.778185642	0.532588368	0.775387186	1.063	0.877	1.289	0.963	0.743	1.248	CeD,RA	SSc
1	7822957	rs11587880	0.099618922	1.04	1.038	1.041	0.008949335	1.062	1.015	1.111	CeD,SSc,T1D	0.047388279	0.012061315	0.676385036	1.062	1.013	1.113	0.988	0.935	1.044	CeD,SSc,T1D	RA
1	7823085	rs11587479	0.088447812	1.04	1.039	1.041	0.009883824	1.059	1.014	1.107	CeD,SSc,T1D	0.059965368	0.013292412	0.816827537	1.059	1.012	1.109	0.994	0.942	1.048	CeD,SSc,T1D	RA
1	7825311	rs707455	0.159750912	1.02	1.019	1.02	0.002393092	1.046	1.016	1.077	CeD,T1D	0.005819405	0.003303613	0.21331928	1.046	1.015	1.078	0.979	0.948	1.012	CeD,T1D	RA
1	7826347	rs697672	0.009823693	0.952	0.951	0.952	0.016790326	0.949	0.909	0.991	CeD,T1D	0.052012162	1	0.052012162	NA	NA	NA	0.949	0.901	1		CeD,T1D
1	7829286	rs41454244	0.689520486	1.01	1.009	1.011	0.334398401	1.058	0.943	1.187	SSc,T1D	0.358351137	0.390846029	0.287908461	1.058	0.93	1.204	0.968	0.911	1.028	SSc,T1D	RA
1	7830262	rs2153733	0.169251926	1.025	1.024	1.025	0.113722999	1.052	0.988	1.12	RA	0.372258229	0.136971302	0.868627233	1.052	0.984	1.124	0.995	0.94	1.054	RA	T1D
1	7831064	rs707457	0.124992307	0.968	0.968	0.969	0.092589457	0.942	0.878	1.01	RA	0.083668792	0.386908957	0.042297352	1.102	0.884	1.375	0.942	0.888	0.998	SSc	RA
1	7832026	rs11582799	0.125973059	1.039	1.038	1.041	0.050906956	1.052	1	1.106	CeD,SSc,T1D	0.220696665	0.06545861	0.872958844	1.052	0.997	1.11	0.995	0.937	1.056	CeD,SSc,T1D	RA
1	7832212	rs707458	0.550331427	1.009	1.009	1.01	0.323025199	1.045	0.958	1.14	T1D	0.399222117	0.160953813	0.819890991	1.045	0.983	1.111	0.992	0.926	1.063	T1D	RA,SSc
1	7832289	rs707459	0.006686974	0.949	0.949	0.95	0.01415449	0.948	0.909	0.989	CeD,T1D	0.044333575	1	0.044333575	NA	NA	NA	0.948	0.9	0.999		CeD,T1D
1	7833228	rs34177663	0.180608127	0.973	0.972	0.974	0.078675166	0.941	0.879	1.007	RA	0.112552455	0.665172273	0.035694325	1.022	0.926	1.129	0.941	0.889	0.996	CeD	RA
1	7834434	rs111692854	0.164703641	1.035	1.034	1.037	0.058732046	1.05	0.998	1.105	CeD,SSc,T1D	0.215731345	0.075138955	0.737527951	1.05	0.995	1.109	0.99	0.933	1.05	CeD,SSc,T1D	RA
1	7834575	rs77404158	0.338268749	0.951	0.946	0.956	0.615447783	0.928	0.693	1.242	RA,SSc	1	1	1	NA	NA	NA	0.928	0	Inf		RA,SSc
1	7834858	rs1773157	0.010700682	0.952	0.951	0.953	0.025808431	0.951	0.911	0.994	CeD,T1D	0.077604808	1	0.077604808	NA	NA	NA	0.951	0.9	1.006		CeD,T1D
1	7835035	rs72632053	0.160583091	1.036	1.035	1.037	0.067326508	1.058	0.996	1.125	CeD,T1D	0.253156128	0.085698719	0.80372549	1.058	0.992	1.129	0.993	0.935	1.053	CeD,T1D	RA
1	7835774	rs72632055	0.209802788	0.975	0.974	0.976	0.098740403	0.943	0.879	1.011	RA	0.135475264	0.665000371	0.045232246	1.022	0.927	1.126	0.943	0.89	0.999	CeD	RA
1	7836208	rs228734	0.012946548	0.945	0.944	0.946	0.018056141	0.939	0.891	0.989	CeD,T1D	0.055664076	1	0.055664076	NA	NA	NA	0.939	0.88	1.002		CeD,T1D
1	7836798	rs12117276	0.294046415	1.019	1.018	1.02	0.115304957	1.05	0.988	1.117	RA	0.105841377	0.021966914	1	1.05	1.007	1.096	0.981	0	Inf	RA	SSc,T1D
1	7837676	rs2301489	0.081003028	1.032	1.032	1.033	0.040200923	1.084	1.004	1.171	T1D	0.143136983	0.049183205	0.656498192	1.084	1	1.175	0.977	0.882	1.082	T1D	CeD
1	7837842	rs697673	0.180997768	0.979	0.978	0.979	0.620235685	0.98	0.907	1.06	RA,T1D	0.913818798	0.871611276	0.705228863	1.013	0.863	1.19	0.98	0.885	1.086	SSc	RA,T1D
1	7837878	rs697674	0.153862958	0.971	0.97	0.972	0.086679389	0.942	0.879	1.009	RA	0.124080086	0.680684778	0.039486389	1.046	0.845	1.295	0.942	0.889	0.997	SSc	RA
1	7838113	rs697675	0.216728157	0.975	0.974	0.976	0.092040074	0.942	0.878	1.01	RA	0.166456478	0.359511442	0.109281347	1.025	0.972	1.082	0.942	0.875	1.014	CeD	RA
1	7838263	rs75457749	0.922712985	0.997	0.995	0.999	1	0.948	0	Inf	T1D	0.963222133	0.741347004	1	1.013	0.939	1.093	0.948	0	Inf	RA	T1D
1	7838691	rs707460	0.888667747	1.002	1.002	1.002	0.554086612	1.037	0.919	1.17	T1D	0.566498774	0.283643854	0.807219302	1.037	0.97	1.108	0.992	0.927	1.061	T1D	RA,SSc
1	7839405	rs697677	0.931647233	1.001	1.001	1.002	0.554086612	1.037	0.919	1.17	T1D	0.574377647	0.283643854	0.826212064	1.037	0.97	1.108	0.991	0.918	1.071	T1D	RA
1	7840698	rs35024711	0.307660172	0.977	0.976	0.978	0.047704653	0.916	0.839	0.999	RA	0.127477164	0.479342826	0.058041242	1.021	0.965	1.08	0.916	0.836	1.003	CeD	RA
1	7840769	rs66781032	0.198391883	0.974	0.973	0.975	0.090032319	0.942	0.879	1.009	RA	0.125090939	0.661092846	0.04108001	1.022	0.927	1.126	0.942	0.89	0.998	CeD	RA
1	7840926	rs697679	0.146753567	0.976	0.976	0.977	0.494741645	0.978	0.918	1.042	RA,T1D	0.849265063	0.876214893	0.575092845	1.013	0.863	1.189	0.978	0.905	1.057	SSc	RA,T1D
1	7841290	rs1048773	0.476753562	0.978	0.977	0.98	0.108350682	0.904	0.799	1.023	CeD	0.279345579	0.583682298	0.135225654	1.02	0.95	1.095	0.904	0.791	1.032	RA	CeD
1	7841549	rs697680	0.007630571	0.95	0.949	0.951	0.01645998	0.949	0.909	0.99	CeD,T1D	0.05105545	1	0.05105545	NA	NA	NA	0.949	0.9	1		CeD,T1D
1	7841689	rs697681	0.004901721	0.947	0.947	0.948	0.013699036	0.948	0.908	0.989	CeD,T1D	0.042995817	1	0.042995817	NA	NA	NA	0.948	0.9	0.998		CeD,T1D
1	7841825	rs228733	0.011222496	0.944	0.943	0.945	0.015577965	0.938	0.89	0.988	CeD,T1D	0.048493341	1	0.048493341	NA	NA	NA	0.938	0.88	1		CeD,T1D
1	7841971	rs3753503	0.151918992	1.028	1.027	1.029	0.078931158	1.079	0.991	1.175	T1D	0.155058133	0.035815326	1	1.079	1.005	1.158	0.997	0	Inf	T1D	CeD,SSc
1	7842727	rs3753502	0.133017822	1.07	1.066	1.074	0.279088824	1.066	0.949	1.198	RA,SSc,T1D	0.655194175	0.655194175	1	1.066	0.804	1.414	NA	NA	NA	RA,SSc,T1D
1	7844443	rs2797687	0.180815955	1.027	1.026	1.027	0.093528144	1.078	0.987	1.177	T1D	0.120575936	0.042744637	0.606243952	1.078	1.002	1.159	0.957	0.81	1.13	T1D	SSc
1	7844444	rs2794664	0.172815704	1.027	1.027	1.028	0.093528144	1.078	0.987	1.177	T1D	0.119300278	0.042744637	0.598089359	1.078	1.002	1.159	0.957	0.811	1.128	T1D	SSc
1	7844680	rs172933	0.211554742	1.023	1.022	1.024	0.128662688	1.068	0.981	1.163	T1D	0.181838111	0.059631704	0.740017602	1.068	0.997	1.144	0.968	0.8	1.172	T1D	CeD
1	7845087	rs697682	0.747357406	1.015	1.011	1.019	0.784637738	0.858	0.286	2.572	CeD	0.919670839	0.743704848	0.843023857	1.017	0.92	1.124	0.858	0.189	3.904	RA	CeD
1	7845695	rs228729	0.581185914	1.008	1.008	1.009	1	1.019	0	Inf	T1D	1	1	1	1.019	0	Inf	NA	NA	NA	T1D
1	7846146	rs60102794	0.384693225	1.04	1.036	1.044	0.433124791	1.091	0.878	1.356	RA	0.608907663	0.46926934	0.551949472	1.091	0.862	1.381	0.964	0.852	1.089	RA	CeD
1	7846270	rs228728	0.757273063	0.989	0.987	0.992	1	0.967	0	Inf	CeD	0.885531222	0.561439611	1	1.033	0.926	1.153	0.967	0	Inf	T1D	CeD
1	7846527	rs836755	0.757241993	1.005	1.004	1.005	0.424363141	1.023	0.968	1.08	CeD,T1D	0.456617443	0.486547691	0.332677792	1.023	0.96	1.089	0.984	0.951	1.017	CeD,T1D	RA
1	7847225	rs697684	0.324406269	0.953	0.949	0.958	0.549473608	0.859	0.521	1.414	SSc	0.837261668	0.814533622	0.597665488	1.018	0.877	1.182	0.859	0.488	1.512	T1D	SSc
1	7847226	rs11581279	0.329926516	1.027	1.026	1.029	0.179800619	1.079	0.966	1.206	SSc,T1D	0.448790989	0.448790989	1	1.079	0.886	1.314	NA	NA	NA	SSc,T1D
1	7847529	rs2859390	0.279863033	1.021	1.02	1.021	0.113511098	1.074	0.983	1.173	T1D	0.194543352	0.052316284	0.922465793	1.074	0.999	1.154	0.988	0.781	1.251	T1D	CeD,SSc
1	7847846	rs7556518	0.445697022	0.985	0.984	0.986	0.270204991	0.957	0.884	1.035	RA	0.169873057	0.311004317	0.129733897	1.039	0.965	1.118	0.957	0.903	1.013	CeD	RA
1	7848557	rs11121023	0.526068589	0.99	0.989	0.99	0.72251022	0.972	0.831	1.137	CeD	0.948986542	0.890012387	0.784353425	1.003	0.965	1.042	0.972	0.793	1.191	RA	CeD
1	7848943	rs228726	0.022125977	0.948	0.947	0.949	0.008776792	0.879	0.798	0.968	T1D	0.053764559	0.800358765	0.011877232	1.016	0.901	1.144	0.879	0.795	0.972	SSc	T1D
1	7849656	rs6699986	0.3301698	1.016	1.015	1.016	1	1.012	0	Inf	RA,SSc,T1D	1	1	1	1.012	0	Inf	NA	NA	NA	RA,SSc,T1D
1	7849880	rs707462	0.173159444	1.026	1.025	1.026	0.092854347	1.074	0.988	1.167	T1D	0.231053011	0.110207695	0.551695173	1.074	0.984	1.172	0.97	0.877	1.073	T1D	CeD
1	7850062	rs707463	0.758448544	1.004	1.004	1.005	0.351784463	1.024	0.974	1.076	CeD,T1D	0.419462571	0.409577316	0.34706018	1.024	0.968	1.083	0.984	0.953	1.017	CeD,T1D	RA
1	7850081	rs10864315	0.369407888	1.014	1.013	1.014	1	1.008	0	Inf	CeD,RA,SSc,T1D	1	1	1	1.008	0	Inf	NA	NA	NA	CeD,RA,SSc,T1D
1	7850218	rs697686	0.786999692	1.004	1.003	1.004	0.380281511	1.023	0.972	1.077	CeD,T1D	0.42072937	0.440027309	0.324520956	1.023	0.965	1.085	0.984	0.952	1.016	CeD,T1D	RA
1	7851637	rs116231375	0.230979933	1.068	1.061	1.074	0.669382686	1.077	0.767	1.512	RA,SSc	1	1	1	1.077	0	Inf	NA	NA	NA	RA,SSc
1	7852117	rs170631	0.030187419	0.95	0.949	0.951	0.010649002	0.881	0.8	0.971	T1D	0.062822651	0.799996631	0.014366791	1.016	0.901	1.144	0.881	0.797	0.975	SSc	T1D
1	7852371	rs11587872	0.047183007	1.051	1.05	1.053	0.012109527	1.062	1.013	1.113	CeD,SSc,T1D	0.038299415	0.038299415	1	1.062	1.003	1.124	NA	NA	NA	CeD,SSc,T1D
1	7852797	rs696305	0.694301243	1.006	1.005	1.006	0.335101239	1.024	0.976	1.075	CeD,T1D	0.42402264	0.391605686	0.368981597	1.024	0.97	1.082	0.985	0.953	1.018	CeD,T1D	RA
1	7852919	rs875994	0.306013255	1.019	1.018	1.02	0.217487753	1.045	0.974	1.121	RA	0.323092184	0.098920762	0.979659593	1.045	0.992	1.102	0.99	0.461	2.127	RA	T1D
1	7853592	rs916417	0.050049121	1.083	1.08	1.087	0.11307456	1.099	0.978	1.234	RA,SSc	0.298160225	0.298160225	1	1.099	0.92	1.312	NA	NA	NA	RA,SSc
1	7854209	rs11807683	0.354494416	1.017	1.016	1.018	0.258968879	1.042	0.97	1.12	RA	0.217724668	0.056107608	1	1.042	0.999	1.088	0.987	0	Inf	RA	SSc,T1D
1	7854330	rs11582231	0.038836288	1.054	1.052	1.055	0.009750528	1.063	1.015	1.114	CeD,SSc,T1D	0.031241669	0.031241669	1	1.063	1.006	1.125	NA	NA	NA	CeD,SSc,T1D
1	7855494	rs12565104	0.614299417	0.992	0.991	0.992	0.844202709	0.974	0.753	1.261	CeD	0.963482132	0.826280373	0.898263428	1.004	0.967	1.044	0.974	0.656	1.449	RA	CeD
1	7855742	rs11808243	0.056232459	1.049	1.047	1.05	0.011297132	1.061	1.014	1.111	CeD,SSc,T1D	0.076315677	0.015148342	0.963885625	1.061	1.012	1.114	0.999	0.941	1.059	CeD,SSc,T1D	RA
1	7855814	rs707464	0.409157548	1.012	1.011	1.012	0.181251175	1.028	0.987	1.069	CeD,T1D	0.407115499	0.220435547	0.616464445	1.028	0.984	1.073	0.992	0.959	1.025	CeD,T1D	RA
1	7856140	rs77772130	0.101811003	1.068	1.065	1.072	0.211492446	1.085	0.954	1.234	RA,SSc	0.516698812	0.516698812	1	1.085	0.847	1.391	NA	NA	NA	RA,SSc
1	7856266	rs7522808	0.537936315	1.011	1.011	1.012	0.215413856	1.048	0.973	1.129	RA	0.231187317	0.097926674	0.621373336	1.048	0.991	1.108	0.979	0.901	1.064	RA	CeD
1	7856267	rs7545893	0.919836458	0.998	0.997	0.999	0.360542951	0.96	0.879	1.048	CeD	0.229314072	0.143641216	0.418968667	1.035	0.988	1.084	0.96	0.868	1.06	RA	CeD
1	7856346	rs228682	0.338387361	0.985	0.985	0.986	0.655521768	0.967	0.836	1.119	T1D	0.799789204	0.591497665	0.74091168	1.023	0.941	1.113	0.967	0.795	1.177	SSc	T1D
1	7856504	rs228683	0.458152867	0.975	0.973	0.977	0.847234238	0.948	0.55	1.632	CeD	0.91838723	0.711583468	0.877232792	1.021	0.914	1.14	0.948	0.481	1.867	T1D	CeD
1	7857309	rs12078018	0.50504414	0.987	0.986	0.988	0.268846115	0.957	0.884	1.035	RA	0.130642635	0.222468467	0.129048831	1.044	0.974	1.12	0.957	0.903	1.013	CeD	RA
1	7857374	rs12723500	0.443316864	0.985	0.984	0.986	0.24131986	0.955	0.885	1.031	RA	0.163436218	0.332927236	0.115215057	1.037	0.963	1.117	0.955	0.902	1.011	CeD	RA
1	7857432	rs170632	0.012999631	0.945	0.944	0.946	0.005518273	0.875	0.797	0.962	T1D	0.018247348	1	0.018247348	NA	NA	NA	0.875	0.784	0.978		T1D
1	7857974	rs228685	0.003261216	0.936	0.935	0.937	0.003579691	0.929	0.884	0.976	CeD,T1D	0.012097395	1	0.012097395	NA	NA	NA	0.929	0.877	0.984		CeD,T1D
1	7858008	rs2071983	0.101808931	1.069	1.065	1.072	0.214270285	1.086	0.954	1.236	RA,SSc	0.522554091	0.522554091	1	1.086	0.844	1.397	NA	NA	NA	RA,SSc
1	7858108	rs61773374	0.355073097	1.016	1.016	1.017	0.180164867	1.045	0.98	1.114	RA	0.157962057	0.036690725	1	1.045	1.003	1.089	0.985	0	Inf	RA	CeD
1	7858135	rs1012477	0.469269851	0.986	0.985	0.987	0.282889787	0.957	0.884	1.037	RA	0.182663976	0.326090958	0.136138119	1.038	0.964	1.117	0.957	0.904	1.014	CeD	RA
1	7858925	rs228686	0.547434225	0.98	0.978	0.982	0.803967066	0.947	0.616	1.456	CeD	0.913868813	0.733541183	0.838110029	1.019	0.914	1.136	0.947	0.561	1.597	T1D	CeD
1	7859191	rs17031578	0.115780318	1.065	1.062	1.068	0.303095925	1.076	0.936	1.237	RA,SSc	0.702536119	0.702536119	1	1.076	0.739	1.566	NA	NA	NA	RA,SSc
1	7859317	rs560959	0.007293174	0.941	0.94	0.942	0.002435799	0.867	0.791	0.951	T1D	0.008380927	1	0.008380927	NA	NA	NA	0.867	0.78	0.964		T1D
1	7860380	rs34663504	0.510321982	1.009	1.009	1.01	0.295728288	1.025	0.979	1.073	CeD,T1D	0.35865368	0.146721944	0.767890654	1.025	0.991	1.06	0.99	0.925	1.059	CeD,T1D	RA
1	7860392	rs150453493	0.292250572	1.045	1.041	1.048	0.551349401	1.063	0.869	1.3	RA,SSc	0.903145784	0.599505945	0.990001386	1.063	0.846	1.335	0.999	0.868	1.15	RA,SSc	T1D
1	7861158	rs3213578	0.00782493	0.941	0.94	0.942	0.004647819	0.93	0.884	0.978	CeD,T1D	0.015505491	1	0.015505491	NA	NA	NA	0.93	0.876	0.986		CeD,T1D
1	7861304	rs707465	0.704178833	1.006	1.005	1.006	0.337175114	1.024	0.976	1.075	CeD,T1D	0.213306406	0.16835757	0.324197026	1.024	0.99	1.059	0.975	0.927	1.025	CeD,T1D	RA
1	7861345	rs488728	0.982313662	1	1	1.001	0.427168758	1.022	0.968	1.08	CeD,T1D	0.30900113	0.215809729	0.421442764	1.022	0.987	1.059	0.981	0.938	1.027	CeD,T1D	RA
1	7861600	rs707466	0.279793133	1.021	1.02	1.022	0.139954439	1.071	0.978	1.173	T1D	0.224571822	0.065112789	0.898474578	1.071	0.996	1.152	0.981	0.735	1.31	T1D	SSc
1	7861684	rs707467	0.271949849	1.022	1.021	1.022	0.145074793	1.071	0.977	1.175	T1D	0.380937407	0.16872549	0.72951012	1.071	0.971	1.181	0.983	0.889	1.086	T1D	CeD
1	7861832	rs493282	0.553559884	0.98	0.978	0.983	0.889370763	0.95	0.464	1.948	CeD	0.956727608	0.787675058	0.914874583	1.015	0.911	1.131	0.95	0.374	2.418	T1D	CeD
1	7861982	rs11807985	0.103757242	1.041	1.04	1.042	0.024243617	1.056	1.007	1.107	CeD,SSc,T1D	0.113752258	0.031896132	0.75445563	1.056	1.005	1.109	0.991	0.934	1.051	CeD,SSc,T1D	RA
1	7862899	rs228641	0.485517037	0.977	0.975	0.979	0.762822314	0.945	0.656	1.362	CeD	0.905382149	0.746863678	0.80045188	1.018	0.913	1.134	0.945	0.611	1.462	T1D	CeD
1	7863051	rs72632072	0.095187677	1.043	1.041	1.044	0.021975202	1.057	1.008	1.108	CeD,SSc,T1D	0.107428005	0.028989098	0.772134514	1.057	1.006	1.11	0.991	0.934	1.052	CeD,SSc,T1D	RA
1	7863293	rs228642	0.47665261	1.01	1.01	1.01	0.200935375	1.051	0.974	1.134	T1D	0.475884863	0.242937598	0.710622575	1.051	0.967	1.143	0.994	0.963	1.026	T1D	RA
1	7864030	rs12566042	0.106855325	1.069	1.066	1.073	0.211344901	1.088	0.953	1.243	RA,SSc	0.516387382	0.516387382	1	1.088	0.843	1.405	NA	NA	NA	RA,SSc
1	7864873	rs12141043	0.137932504	1.064	1.06	1.067	0.200895543	1.09	0.955	1.244	RA,SSc	0.494222145	0.494222145	1	1.09	0.851	1.396	NA	NA	NA	RA,SSc
1	7865036	rs6656735	0.674464339	0.993	0.993	0.994	0.948070087	0.977	0.477	1.997	CeD	0.982881392	0.827109485	0.992330332	1.004	0.966	1.044	0.977	0.008	124.433	RA	CeD
1	7865063	rs6680585	0.282739199	1.017	1.017	1.018	0.957677905	1.01	0.711	1.433	CeD,RA,SSc,T1D	1	1	1	1.01	0	Inf	NA	NA	NA	CeD,RA,SSc,T1D
1	7865284	rs228643	0.511215096	0.978	0.976	0.98	0.834326315	0.948	0.577	1.56	CeD	0.933498623	0.760411384	0.865611812	1.017	0.913	1.133	0.948	0.513	1.754	T1D	CeD
1	7865467	rs6657232	0.330823624	1.015	1.015	1.016	1	1.009	0	Inf	CeD,RA,SSc,T1D	1	1	1	1.009	0	Inf	NA	NA	NA	CeD,RA,SSc,T1D
1	7865633	rs11121026	0.631786543	0.992	0.992	0.993	0.885430833	0.981	0.751	1.281	CeD,SSc	0.98004477	0.862229778	0.935937079	1.003	0.966	1.043	0.981	0.608	1.582	RA	CeD,SSc
1	7865691	rs11121027	0.328261464	1.015	1.015	1.016	1	1.009	0	Inf	CeD,RA,SSc,T1D	1	1	1	1.009	0	Inf	NA	NA	NA	CeD,RA,SSc,T1D
1	7865710	rs12092614	0.465049758	0.986	0.985	0.986	0.253873609	0.956	0.885	1.033	RA	0.154619757	0.293660092	0.121513718	1.039	0.967	1.117	0.956	0.903	1.012	CeD	RA
1	7866083	rs228644	0.428893106	0.989	0.988	0.989	0.579905068	0.965	0.852	1.094	T1D	1	1	1	NA	NA	NA	0.965	0	Inf		T1D
1	7866410	rs61773378	0.299692231	1.019	1.018	1.02	0.18579912	1.047	0.978	1.121	RA	0.162352491	0.038026321	1	1.047	1.003	1.093	0.985	0	Inf	RA	T1D
1	7866465	rs228645	0.456915375	0.975	0.973	0.978	0.734432227	0.944	0.678	1.316	CeD	0.91141778	0.787637562	0.774203481	1.015	0.911	1.131	0.944	0.638	1.398	T1D	CeD
1	7866614	rs112568333	0.260786377	1.021	1.02	1.022	0.1264139	1.051	0.986	1.12	RA	0.196251984	0.055900724	0.873419075	1.051	0.999	1.106	0.985	0.817	1.188	RA	T1D
1	7866915	rs228646	0.002990302	0.936	0.935	0.937	0.003136784	0.929	0.884	0.975	CeD,T1D	0.010667643	1	0.010667643	NA	NA	NA	0.929	0.877	0.983		CeD,T1D
1	7867144	rs11121028	0.074721327	1.045	1.044	1.047	0.018920505	1.058	1.009	1.109	CeD,SSc,T1D	0.108769598	0.025057823	0.907394022	1.058	1.007	1.111	0.996	0.939	1.057	CeD,SSc,T1D	RA
1	7867255	rs60450998	0.103741295	1.067	1.064	1.071	0.251232405	1.08	0.947	1.232	RA,SSc	0.599091223	0.599091223	1	1.08	0.811	1.439	NA	NA	NA	RA,SSc
1	7868176	rs1894676	0.064435641	1.047	1.046	1.049	0.01829804	1.058	1.01	1.109	CeD,SSc,T1D	0.113736191	0.024254233	0.991987887	1.058	1.007	1.111	1	0.942	1.061	CeD,SSc,T1D	RA
1	7868417	rs12566473	0.108011777	1.068	1.064	1.071	0.261276675	1.08	0.944	1.235	RA,SSc	0.619470615	0.619470615	1	1.08	0.797	1.463	NA	NA	NA	RA,SSc
1	7868436	rs77434986	0.104799696	1.04	1.039	1.041	0.018023483	1.079	1.013	1.149	CeD,SSc	0.104114655	0.023899506	0.900265593	1.079	1.01	1.153	0.996	0.943	1.053	CeD,SSc	RA
1	7868725	rs228666	0.593759369	0.992	0.992	0.993	0.079919673	0.968	0.932	1.004	CeD,T1D	0.08089564	0.155316055	0.10104756	1.025	0.99	1.062	0.968	0.93	1.006	RA	CeD,T1D
1	7869380	rs228667	0.002948662	0.935	0.935	0.936	0.003946001	0.93	0.885	0.977	CeD,T1D	0.013272165	1	0.013272165	NA	NA	NA	0.93	0.878	0.985		CeD,T1D
1	7869733	rs79898259	0.22881929	1.045	1.042	1.047	0.302649005	1.078	0.935	1.243	RA,SSc	0.701662981	0.701662981	1	1.078	0.735	1.581	NA	NA	NA	RA,SSc
1	7869915	rs228668	0.395671887	0.972	0.97	0.974	0.57485901	0.937	0.746	1.177	CeD	0.879429035	0.885223382	0.622482998	1.008	0.905	1.123	0.937	0.722	1.215	T1D	CeD
1	7870048	rs228669	0.68181748	1.011	1.01	1.012	1	1.018	0	Inf	RA,SSc,T1D	0.88757832	1	0.565005475	1.018	0	Inf	0.98	0.915	1.05	RA,SSc,T1D	CeD
1	7870144	rs228670	0.551876592	0.98	0.978	0.982	1	0.982	0	Inf	CeD,RA	0.999988643	0.995237901	1	1.001	0.848	1.18	0.982	0	Inf	SSc	CeD,RA
1	7870418	rs228671	0.004188276	0.938	0.937	0.939	0.003508937	0.929	0.884	0.976	CeD,T1D	0.011869703	1	0.011869703	NA	NA	NA	0.929	0.877	0.984		CeD,T1D
1	7870715	rs79372391	0.130266657	1.063	1.059	1.066	0.274368632	1.079	0.942	1.236	RA,SSc	0.645778924	0.645778924	1	1.079	0.78	1.492	NA	NA	NA	RA,SSc
1	7871229	rs12137927	0.551441551	0.99	0.99	0.991	0.739068433	0.978	0.858	1.115	CeD,SSc	0.969954316	0.956257183	0.800097626	1.001	0.964	1.04	0.978	0.823	1.162	RA	CeD,SSc
1	7871349	rs7543516	0.374379817	1.016	1.015	1.016	0.173299991	1.045	0.981	1.113	RA	0.152585619	0.035075005	1	1.045	1.003	1.088	0.981	0	Inf	RA	CeD
1	7871849	rs1891217	0.074854274	1.045	1.044	1.046	0.016831549	1.058	1.01	1.109	CeD,SSc,T1D	0.098467906	0.022357457	0.897157551	1.058	1.008	1.111	0.996	0.939	1.056	CeD,SSc,T1D	RA
1	7872076	rs10864316	0.352967424	1.016	1.016	1.017	0.163441705	1.045	0.982	1.113	RA	0.207739186	0.073222208	0.719428728	1.045	0.996	1.097	0.983	0.894	1.081	RA	CeD
1	7872453	rs228672	0.131305683	0.975	0.975	0.976	0.034801258	0.962	0.928	0.997	CeD,T1D	0.076424024	0.322838881	0.045307147	1.022	0.978	1.068	0.962	0.926	0.999	RA	CeD,T1D
1	7872553	rs228673	0.704275012	0.987	0.985	0.99	1	0.972	0	Inf	CeD	0.915818392	0.618822921	1	1.029	0.919	1.152	0.972	0	Inf	T1D	CeD
1	7872668	rs12141758	0.327406947	1.017	1.017	1.018	0.160890808	1.046	0.982	1.113	RA	0.214499441	0.072020795	0.763554514	1.046	0.996	1.098	0.984	0.888	1.091	RA	CeD
1	7872835	rs78754941	0.99438694	1	0.997	1.003	0.301205661	0.924	0.794	1.074	CeD,SSc	0.228149428	0.412446649	0.144909095	1.057	0.925	1.208	0.924	0.83	1.028	RA	CeD,SSc
1	7873075	rs61773379	0.406159775	1.015	1.014	1.015	0.181208637	1.044	0.98	1.113	RA	0.158776899	0.036937506	1	1.044	1.003	1.088	0.982	0	Inf	RA	CeD
1	7873593	rs72632076	0.084150367	1.044	1.043	1.045	0.016902496	1.058	1.01	1.109	CeD,SSc,T1D	0.090983433	0.02244934	0.809248709	1.058	1.008	1.111	0.993	0.936	1.053	CeD,SSc,T1D	RA
1	7873855	rs929123	0.110160473	1.064	1.061	1.068	0.244240943	1.081	0.948	1.231	RA,SSc	0.58480392	0.58480392	1	1.081	0.818	1.428	NA	NA	NA	RA,SSc
1	7874043	rs2172563	0.483966563	0.989	0.988	0.989	0.786871937	0.973	0.8	1.184	CeD	1	1	1	NA	NA	NA	0.973	0	Inf		CeD
1	7874791	rs148515378	0.326395793	0.95	0.945	0.955	0.123770624	0.808	0.616	1.06	T1D	0.388979859	0.875235194	0.1450522	1.011	0.886	1.153	0.808	0.607	1.076	CeD	T1D
1	7874975	rs228674	0.003896894	0.937	0.936	0.938	0.003797905	0.929	0.885	0.977	CeD,T1D	0.012798013	1	0.012798013	NA	NA	NA	0.929	0.877	0.985		CeD,T1D
1	7876046	rs7536738	0.37873391	1.016	1.015	1.016	0.18994505	1.045	0.979	1.115	RA	0.237603904	0.085768562	0.736360991	1.045	0.994	1.098	0.983	0.892	1.084	RA	CeD
1	7876166	rs7550657	0.442776507	1.011	1.011	1.011	0.189501141	1.028	0.987	1.071	CeD,T1D	0.40594642	0.229890445	0.588565435	1.028	0.983	1.075	0.991	0.959	1.024	CeD,T1D	RA
1	7876246	rs7550751	0.935389252	1.001	1.001	1.001	0.351153917	1.024	0.974	1.076	CeD,T1D	0.291028737	0.175687818	0.475746869	1.024	0.99	1.059	0.984	0.94	1.029	CeD,T1D	RA
1	7876249	rs707471	0.84224006	0.993	0.991	0.996	1	0.969	0	Inf	CeD	0.926855084	0.889760713	0.722410531	1.026	0.714	1.475	0.969	0.814	1.153	T1D	CeD
1	7876476	rs11121029	0.557597148	0.99	0.99	0.991	0.822687654	0.979	0.815	1.177	CeD,SSc	0.98861285	0.970983549	0.878422627	1.001	0.963	1.04	0.979	0.748	1.281	RA	CeD,SSc
1	7877008	rs6661252	0.962557344	1.001	1	1.001	0.409124159	1.023	0.97	1.079	CeD,T1D	0.290047988	0.206247941	0.4033405	1.023	0.988	1.059	0.981	0.937	1.027	CeD,T1D	RA
1	7877488	rs4908482	0.942443654	1.001	1.001	1.001	0.45433357	1.022	0.966	1.082	CeD,T1D	0.310364871	0.230246265	0.397491902	1.022	0.986	1.059	0.98	0.934	1.027	CeD,T1D	RA
1	7877934	rs11121030	0.142178289	1.061	1.058	1.064	0.324021753	1.075	0.931	1.241	RA,SSc	0.743083314	0.743083314	1	1.075	0.697	1.657	NA	NA	NA	RA,SSc
1	7878056	rs10746473	0.9254111	1.001	1.001	1.002	0.450506573	1.022	0.966	1.081	CeD,T1D	0.293648953	0.228208903	0.370894125	1.022	0.987	1.058	0.978	0.933	1.026	CeD,T1D	RA
1	7878547	rs12141033	0.95006887	1.001	1	1.001	0.456396993	1.022	0.965	1.081	CeD,T1D	0.331943875	0.231344442	0.435424809	1.022	0.986	1.059	0.981	0.936	1.029	CeD,T1D	RA
1	7878568	rs35123409	0.243535272	0.977	0.976	0.978	0.076425361	0.943	0.884	1.006	RA	0.070123484	0.379819393	0.034631717	1.035	0.959	1.117	0.943	0.894	0.996	CeD	RA
1	7878634	rs12734704	0.861112977	0.996	0.995	0.997	0.80596537	1.048	0.721	1.523	T1D	0.692684286	0.405716733	0.806345588	1.048	0.938	1.17	0.99	0.912	1.074	T1D	CeD,RA
1	7879063	rs2797685	0.27225149	1.021	1.021	1.022	0.130636551	1.072	0.98	1.173	T1D	0.221846589	0.060588091	0.949772921	1.072	0.997	1.153	0.99	0.722	1.357	T1D	CeD,SSc
1	7879168	rs228689	0.003573131	0.937	0.936	0.938	0.004257935	0.93	0.885	0.977	CeD,T1D	0.014267498	1	0.014267498	NA	NA	NA	0.93	0.878	0.986		CeD,T1D
1	7879322	rs228690	0.008147928	0.937	0.935	0.938	0.005585942	0.927	0.878	0.978	CeD,T1D	0.018459318	1	0.018459318	NA	NA	NA	0.927	0.87	0.987		CeD,T1D
1	7879627	rs10462018	0.49664413	0.987	0.986	0.987	0.276647677	0.957	0.884	1.036	RA	0.163573586	0.288758069	0.132984561	1.04	0.967	1.118	0.957	0.904	1.013	CeD	RA
1	7879685	rs17374230	0.311773951	1.018	1.017	1.019	0.15946289	1.046	0.982	1.115	RA	0.21288011	0.071348774	0.762935329	1.046	0.996	1.099	0.984	0.887	1.092	RA	CeD
1	7879939	rs12411106	0.403864838	1.036	1.032	1.04	0.586705187	1.063	0.852	1.327	RA,SSc	0.903943275	0.617858991	0.963074354	1.063	0.835	1.354	0.997	0.894	1.113	RA,SSc	CeD
1	7880469	rs228691	0.932771624	1.001	1.001	1.002	0.440586939	1.022	0.967	1.081	CeD,T1D	0.308992667	0.222935054	0.407957013	1.022	0.987	1.059	0.98	0.935	1.028	CeD,T1D	RA
1	7880683	rs10462020	0.345116054	1.017	1.016	1.017	0.162103985	1.046	0.982	1.113	RA	0.213946768	0.072592032	0.754922764	1.046	0.996	1.098	0.984	0.89	1.088	RA	CeD
1	7880712	rs228692	0.059472286	0.949	0.948	0.951	0.036909098	0.933	0.874	0.996	CeD,T1D	0.108006964	1	0.108006964	NA	NA	NA	0.933	0.857	1.015		CeD,T1D
1	7881234	rs17374292	0.451233452	0.985	0.984	0.986	0.191594799	0.953	0.885	1.025	RA	0.088154999	0.193078602	0.090454654	1.047	0.977	1.122	0.953	0.9	1.008	CeD	RA
1	7881732	rs17031610	0.154917459	1.059	1.056	1.062	0.357540989	1.073	0.924	1.246	RA,SSc	0.806714786	0.806714786	1	1.073	0.612	1.881	NA	NA	NA	RA,SSc
1	7881780	rs10127838	0.954606267	0.999	0.998	1	1	0.963	0	Inf	SSc	0.951668068	0.70565899	1	1.008	0.969	1.048	0.963	0	Inf	RA	SSc
1	7883036	rs78586605	0.151580255	1.061	1.058	1.065	0.366884484	1.075	0.919	1.257	RA,SSc	0.824171434	0.824171434	1	1.075	0.569	2.031	NA	NA	NA	RA,SSc
1	7883834	rs228694	0.890207284	1.002	1.002	1.002	0.434302169	1.022	0.967	1.08	CeD,T1D	0.297004882	0.21959551	0.391651031	1.022	0.987	1.059	0.979	0.932	1.028	CeD,T1D	RA
1	7884403	rs228695	0.004559618	0.938	0.937	0.939	0.004553686	0.876	0.799	0.96	T1D	0.015207183	1	0.015207183	NA	NA	NA	0.876	0.787	0.975		T1D
1	7884525	rs61773390	0.3753877	1.016	1.015	1.016	0.191121972	1.044	0.979	1.113	RA	0.234009751	0.086328285	0.716569911	1.044	0.994	1.097	0.983	0.894	1.08	RA	CeD
1	7884580	rs697690	0.365974982	1.014	1.014	1.015	0.202714767	1.028	0.985	1.072	CeD,T1D	0.246846815	0.098798553	0.673441633	1.028	0.995	1.062	0.985	0.917	1.058	CeD,T1D	RA
1	7885354	rs697691	0.244958286	1.022	1.022	1.023	0.113705724	1.074	0.983	1.173	T1D	0.20121089	0.05240995	0.96310318	1.074	0.999	1.154	0.991	0.668	1.47	T1D	CeD,SSc
1	7886084	rs697692	0.53395396	1.01	1.009	1.01	0.20982408	1.027	0.985	1.072	CeD,T1D	0.203408488	0.10242616	0.500007915	1.027	0.995	1.061	0.981	0.927	1.038	CeD,T1D	RA
1	7886424	rs697693	0.09269498	1.033	1.032	1.033	0.152180601	1.068	0.976	1.169	T1D	0.249668064	0.071073503	0.950834054	1.068	0.994	1.147	0.991	0.752	1.307	T1D	CeD,SSc
1	7887248	rs2859387	0.325593482	1.014	1.014	1.015	0.121788832	1.03	0.992	1.07	CeD,T1D	0.340594673	0.151177365	0.691458652	1.03	0.989	1.073	0.993	0.961	1.027	CeD,T1D	RA
1	7887493	rs228696	0.47794746	0.977	0.974	0.979	0.711510175	0.943	0.691	1.286	CeD	0.902879444	0.787675058	0.752850565	1.015	0.911	1.131	0.943	0.655	1.358	T1D	CeD
1	7887579	rs228697	0.003072931	0.936	0.935	0.937	0.00410465	0.93	0.885	0.977	CeD,T1D	0.013778948	1	0.013778948	NA	NA	NA	0.93	0.878	0.985		CeD,T1D
1	7887605	rs17031614	0.135578719	1.062	1.059	1.065	0.32880081	1.074	0.93	1.241	RA,SSc	0.752253385	0.752253385	1	1.074	0.688	1.677	NA	NA	NA	RA,SSc
1	7887926	rs11590657	0.077119298	1.045	1.044	1.047	0.017303447	1.058	1.01	1.109	CeD,SSc,T1D	0.093005193	0.022968378	0.812998452	1.058	1.008	1.111	0.993	0.935	1.054	CeD,SSc,T1D	RA
1	7888158	rs228698	0.470576364	0.976	0.974	0.978	0.730766582	0.944	0.68	1.31	CeD	0.920281306	0.815091739	0.770798429	1.013	0.909	1.129	0.944	0.641	1.39	T1D	CeD
1	7888169	rs228699	0.003785084	0.937	0.936	0.938	0.004010885	0.929	0.884	0.977	CeD,T1D	0.013479571	1	0.013479571	NA	NA	NA	0.929	0.877	0.985		CeD,T1D
1	7888215	rs2859388	0.296460571	1.015	1.015	1.016	0.111391804	1.031	0.993	1.07	CeD,T1D	0.318979988	0.138846325	0.685316276	1.031	0.99	1.073	0.993	0.96	1.027	CeD,T1D	RA
1	7888438	rs17374439	0.384791974	1.015	1.015	1.016	0.180656795	1.045	0.98	1.114	RA	0.221301638	0.081358744	0.704954043	1.045	0.995	1.098	0.982	0.896	1.077	RA	CeD
1	7888572	rs170633	0.532041769	0.979	0.977	0.981	0.813483593	0.947	0.605	1.484	CeD	0.95039764	0.829094798	0.846756613	1.012	0.908	1.128	0.947	0.548	1.639	T1D	CeD
1	7888730	rs12061787	0.467146958	0.986	0.985	0.986	0.251489957	0.956	0.885	1.033	RA	0.155158746	0.297927418	0.120316383	1.039	0.967	1.117	0.956	0.903	1.012	CeD	RA
1	7889152	rs228700	0.464601805	0.976	0.974	0.978	0.704398525	0.943	0.695	1.278	CeD	0.90542793	0.801286993	0.746196361	1.014	0.91	1.13	0.943	0.66	1.347	T1D	CeD
1	7889378	rs20887	0.670067197	0.985	0.983	0.988	1	0.95	0	Inf	CeD	0.781586591	0.784751553	0.531159297	1.034	0.813	1.314	0.95	0.809	1.115	T1D	CeD
1	7889804	rs228701	0.880933635	1.002	1.002	1.003	1	1.021	0	Inf	T1D	0.973515061	1	0.778857119	1.021	0	Inf	0.995	0.962	1.03	T1D	RA
1	7889941	rs2640908	0.266235138	1.022	1.021	1.022	0.122031794	1.073	0.981	1.173	T1D	0.197153491	0.056424459	0.870608635	1.073	0.998	1.154	0.979	0.763	1.257	T1D	SSc
1	7890117	rs2640909	0.20476172	0.981	0.981	0.981	0.021100684	0.96	0.926	0.994	CeD,T1D	0.074956196	0.51247567	0.027865643	1.012	0.977	1.048	0.96	0.925	0.996	RA	CeD,T1D
1	7890264	rs1773135	0.876585129	1.002	1.002	1.003	1	1.022	0	Inf	T1D	0.980307681	1	0.808223221	1.022	0	Inf	0.996	0.963	1.03	T1D	RA
1	7890801	rs1689904	0.238476276	1.023	1.022	1.024	0.106037705	1.075	0.985	1.174	T1D	0.190065891	0.048725858	0.960276431	1.075	1	1.155	0.99	0.67	1.463	T1D	CeD,SSc
1	7890956	rs228665	0.83839444	1.003	1.003	1.003	1	1.021	0	Inf	T1D	0.995226021	1	0.903890982	1.021	0	Inf	0.998	0.965	1.032	T1D	RA
1	7891083	rs228664	0.487060476	0.977	0.975	0.979	0.79681404	0.947	0.624	1.436	CeD	0.916901494	0.746863678	0.831595284	1.018	0.913	1.134	0.947	0.571	1.568	T1D	CeD
1	7891378	rs12130462	0.561833604	1.01	1.01	1.011	0.506031111	1.033	0.939	1.135	RA	0.387138917	0.126064345	1	1.033	0.991	1.076	0.986	0	Inf	RA	CeD
1	7891797	rs1773138	0.256117652	1.022	1.021	1.023	0.106037705	1.075	0.985	1.174	T1D	0.179595797	0.048725858	0.890940576	1.075	1	1.155	0.981	0.744	1.294	T1D	SSc
1	7892109	rs228663	0.162861727	0.979	0.979	0.98	0.028948012	0.961	0.928	0.996	CeD,T1D	0.122539759	0.698060315	0.037894714	1.007	0.972	1.043	0.961	0.926	0.998	RA	CeD,T1D
1	7892453	rs228662	0.647057718	0.984	0.982	0.987	0.74026282	0.943	0.667	1.334	CeD	0.68433702	0.832683869	0.384002439	1.022	0.832	1.256	0.943	0.826	1.076	SSc,T1D	CeD
1	7892679	rs115151608	0.426375167	1.033	1.03	1.037	0.489353775	1.066	0.889	1.278	RA,SSc	0.569258219	0.233189107	0.98992544	1.066	0.96	1.184	0.983	0.068	14.306	RA,SSc	CeD
1	7893863	rs191506173	0.036996423	0.893	0.888	0.898	0.177224905	0.835	0.642	1.085	T1D	0.443178384	1	0.443178384	NA	NA	NA	0.835	0.526	1.324		T1D
1	7894067	rs61773391	0.35155303	1.016	1.016	1.017	0.243091966	1.042	0.973	1.116	RA	0.323633141	0.111240928	0.873244835	1.042	0.991	1.095	0.988	0.854	1.144	RA	CeD
1	7894191	rs228660	0.521642939	0.979	0.976	0.981	0.690841085	0.943	0.704	1.261	CeD	0.81492055	0.623162602	0.733472145	1.028	0.921	1.148	0.943	0.671	1.325	T1D	CeD
1	7894506	rs228659	0.244074179	0.961	0.959	0.963	0.185578692	0.91	0.79	1.047	CeD	0.490349934	0.829064343	0.218300187	1.012	0.908	1.128	0.91	0.782	1.058	T1D	CeD
1	7895015	rs34020118	0.473800089	0.986	0.985	0.987	0.240027608	0.955	0.885	1.031	RA	0.148979402	0.296798652	0.114567714	1.039	0.967	1.117	0.955	0.902	1.011	CeD	RA
1	7895069	rs56204811	0.132053736	1.03	1.029	1.03	0.097685956	1.081	0.986	1.185	T1D	0.368847363	0.124737207	0.941017	1.081	0.979	1.194	0.996	0.907	1.095	T1D	SSc
1	7895278	rs228657	0.006361397	0.94	0.939	0.941	0.005015776	0.875	0.797	0.961	T1D	0.016668082	1	0.016668082	NA	NA	NA	0.875	0.784	0.976		T1D
1	7895418	rs61773392	0.37256746	1.016	1.015	1.016	0.180305818	1.045	0.98	1.114	RA	0.158072134	0.036724033	1	1.045	1.003	1.089	0.983	0	Inf	RA	CeD
1	7895572	rs228656	0.41517564	0.973	0.971	0.975	0.672753894	0.941	0.711	1.246	CeD	0.903343021	0.828972912	0.716416672	1.012	0.908	1.128	0.941	0.68	1.304	T1D	CeD
1	7896217	rs228655	0.45195684	0.988	0.988	0.989	0.087028101	0.968	0.932	1.005	CeD,T1D	0.084922387	0.152033692	0.109651564	1.028	0.99	1.068	0.968	0.93	1.007	RA	CeD,T1D
1	7897133	rs10462021	0.406618281	1.015	1.014	1.015	0.220805838	1.043	0.975	1.114	RA	0.189208386	0.046510527	1	1.043	1.001	1.086	0.984	0	Inf	RA	CeD
1	7897228	rs228654	0.004175132	0.938	0.937	0.939	0.004494123	0.93	0.885	0.978	CeD,T1D	0.015018239	1	0.015018239	NA	NA	NA	0.93	0.878	0.986		CeD,T1D
1	7897622	rs12741937	0.461448241	0.985	0.985	0.986	0.250840201	0.956	0.885	1.033	RA	0.157970817	0.305803322	0.119990114	1.039	0.966	1.118	0.956	0.903	1.012	CeD	RA
1	7897897	rs114552357	0.378517762	0.949	0.943	0.956	1	0.932	0	Inf	RA	0.959031722	0.727763997	1	1.057	0.773	1.447	0.932	0	Inf	SSc	RA
1	7897929	rs11583793	0.061382563	1.049	1.047	1.05	0.015888237	1.061	1.011	1.113	CeD,SSc,T1D	0.049395929	0.049395929	1	1.061	1	1.125	NA	NA	NA	CeD,SSc,T1D
1	7898738	rs228653	0.492754039	0.99	0.989	0.99	0.060744882	0.966	0.932	1.002	CeD,T1D	0.066311965	0.158217156	0.077618616	1.026	0.99	1.064	0.966	0.929	1.004	RA	CeD,T1D
1	7899027	rs187621065	0.370155668	1.039	1.035	1.042	0.399239429	1.074	0.909	1.269	RA,SSc	0.735139234	0.4354983	0.843310557	1.074	0.897	1.287	0.989	0.887	1.103	RA,SSc	CeD
1	7899736	rs116779860	0.067497915	0.874	0.864	0.883	0.175376664	0.889	0.751	1.054	CeD,RA	0.501378867	0.858501458	0.218409588	1.073	0.493	2.334	0.889	0.738	1.072	SSc	CeD,RA
1	7900395	rs228675	0.396180416	0.986	0.986	0.987	0.084106921	0.968	0.933	1.004	CeD,T1D	0.040010553	0.062708023	0.106120785	1.041	0.998	1.086	0.968	0.93	1.007	RA	CeD,T1D
1	7900947	rs145634325	0.267822216	1.046	1.043	1.05	0.423920195	1.069	0.908	1.258	RA,SSc	0.928269756	0.928269756	1	1.069	0.251	4.548	NA	NA	NA	RA,SSc
1	7901038	rs77209938	0.145196426	1.06	1.057	1.064	0.358325394	1.073	0.924	1.246	RA,SSc	0.808184691	0.808184691	1	1.073	0.609	1.891	NA	NA	NA	RA,SSc
1	7901429	rs12563789	0.139701897	1.06	1.057	1.064	0.328200383	1.074	0.93	1.241	RA,SSc	0.751103171	0.751103171	1	1.074	0.69	1.674	NA	NA	NA	RA,SSc
1	7901886	rs61595437	0.155263549	1.059	1.056	1.062	0.378922653	1.071	0.919	1.248	RA,SSc	0.846492154	0.846492154	1	1.071	0.534	2.147	NA	NA	NA	RA,SSc
1	7901888	rs61071946	0.159517681	1.058	1.055	1.062	0.388173412	1.07	0.917	1.249	RA,SSc	0.863515947	0.863515947	1	1.07	0.494	2.32	NA	NA	NA	RA,SSc
1	7901995	rs228676	0.704887962	0.987	0.985	0.989	0.962643128	0.952	0.124	7.328	CeD	0.911887227	0.623656608	0.979292618	1.028	0.921	1.148	0.952	0.024	37.835	T1D	CeD
1	7902231	rs12029963	0.330029602	1.015	1.015	1.016	1	1.009	0	Inf	CeD,RA,T1D	1	1	1	1.009	0	Inf	NA	NA	NA	CeD,RA,T1D
1	7902474	rs12084927	0.750509201	0.993	0.992	0.994	0.343587222	1.148	0.862	1.529	SSc	0.350582989	0.166412125	0.654985664	1.148	0.944	1.397	0.973	0.861	1.099	SSc	T1D
1	7904196	rs41307858	0.964664107	1.002	0.999	1.005	0.323497462	0.926	0.794	1.079	CeD,SSc	0.231654418	0.390629605	0.156199031	1.059	0.929	1.207	0.926	0.832	1.03	RA	CeD,SSc
1	7904247	rs228677	0.465555222	0.976	0.974	0.978	0.54778353	0.935	0.752	1.164	CeD	0.805310927	0.746642331	0.596006337	1.018	0.914	1.134	0.935	0.73	1.198	T1D	CeD
1	7904475	rs228678	0.433026316	0.974	0.972	0.976	0.682132239	0.942	0.707	1.254	CeD	0.890941743	0.787224244	0.725271511	1.015	0.911	1.131	0.942	0.674	1.315	T1D	CeD
1	7904699	rs12731471	0.274884119	0.976	0.975	0.977	0.161792879	0.944	0.871	1.023	RA	0.181044223	0.578987237	0.075777745	1.029	0.931	1.137	0.944	0.886	1.006	CeD	RA
1	7905274	rs4908699	0.47954877	0.986	0.985	0.987	0.245326272	0.955	0.885	1.032	RA	0.1425738	0.27404764	0.117223265	1.041	0.969	1.119	0.955	0.902	1.012	CeD	RA
1	7905455	rs41307860	0.110066804	1.067	1.063	1.07	0.22983122	1.084	0.951	1.235	RA,SSc	0.555081958	0.555081958	1	1.084	0.83	1.415	NA	NA	NA	RA,SSc
1	7906008	rs707472	0.213545274	1.024	1.023	1.025	0.121219309	1.073	0.982	1.173	T1D	0.210737823	0.056032079	0.958383503	1.073	0.998	1.153	0.99	0.687	1.429	T1D	CeD,SSc
1	7906476	rs172932	0.43139347	0.974	0.972	0.976	0.657306809	0.941	0.718	1.232	CeD	0.88035175	0.787412313	0.701777783	1.015	0.911	1.131	0.941	0.688	1.286	T1D	CeD
1	7906702	rs170630	0.079163218	0.951	0.95	0.953	0.053200146	0.937	0.876	1.001	CeD,T1D	0.151006627	1	0.151006627	NA	NA	NA	0.937	0.857	1.024		CeD,T1D
1	7906914	rs10864317	0.599688007	0.991	0.991	0.992	0.884743019	0.975	0.697	1.365	CeD	0.986714838	0.899685922	0.935312245	1.002	0.965	1.042	0.975	0.535	1.777	RA	CeD
1	7907007	rs697694	0.67479455	1.006	1.006	1.007	0.212929755	1.027	0.985	1.071	CeD,T1D	0.210491529	0.104012894	0.515474745	1.027	0.994	1.061	0.983	0.934	1.035	CeD,T1D	RA
1	7907984	rs4908485	0.475534133	0.986	0.985	0.987	0.244649378	0.956	0.885	1.032	RA	0.143048476	0.276025384	0.116883843	1.041	0.968	1.119	0.956	0.903	1.011	CeD	RA
1	7908910	rs144486552	0.40825158	0.951	0.944	0.958	0.680729168	0.929	0.656	1.317	CeD,T1D	0.963415292	0.996937369	0.744272775	1	0.863	1.159	0.929	0.599	1.443	RA	CeD,T1D
1	7909737	rs2890565	0.129939192	1.068	1.064	1.072	0.355474724	1.059	0.938	1.194	CeD,RA,SSc	0.802837807	0.802837807	1	1.059	0.677	1.655	NA	NA	NA	CeD,RA,SSc
1	7910391	rs170629	0.023648222	0.968	0.968	0.968	0.026867618	0.962	0.93	0.996	CeD,T1D	0.132699714	0.822488378	0.035611825	1.01	0.928	1.099	0.962	0.929	0.997	SSc	CeD,T1D
1	7911099	rs228651	0.050850331	0.973	0.972	0.973	0.013351474	0.96	0.93	0.992	CeD,T1D	0.089782783	0.995779319	0.017943899	1	0.919	1.089	0.96	0.928	0.993	SSc	CeD,T1D
1	7911221	rs79479445	0.235545752	1.034	1.033	1.036	0.539681055	1.033	0.93	1.148	CeD,RA	0.623165119	0.275667778	0.978457001	1.033	0.974	1.097	0.99	0.49	2.002	CeD,RA	SSc,T1D
1	7911242	rs228649	0.86737211	0.994	0.991	0.997	1	1.036	0	Inf	T1D	0.897922796	1	0.583657876	1.036	0	Inf	0.977	0.897	1.063	T1D	RA
1	7911437	rs3753499	0.925243303	1.001	1.001	1.002	1	1.013	0	Inf	CeD,SSc	0.812840232	0.64691248	0.702452166	1.013	0.957	1.073	0.981	0.887	1.084	CeD,SSc	T1D
1	7911629	rs74509095	0.637574847	0.988	0.986	0.989	0.211854694	0.931	0.831	1.042	CeD	0.357734218	0.439598091	0.255336961	1.025	0.963	1.092	0.931	0.822	1.053	RA	CeD
1	7912435	rs4908702	0.543206154	0.987	0.987	0.988	0.85695106	1.073	0.499	2.305	SSc	0.592710387	0.247224443	1	1.073	0.952	1.209	0.981	0	Inf	SSc	RA,T1D
1	7912490	rs115506976	0.990898064	1	0.996	1.003	0.180755178	1.156	0.935	1.429	T1D	0.082278579	0.219865988	0.072899121	1.156	0.917	1.457	0.912	0.825	1.009	T1D	RA
1	7913004	rs45512694	0.203392639	0.941	0.937	0.946	0.309187227	0.935	0.822	1.064	CeD,RA	0.301017376	0.248591021	0.352573759	1.097	0.937	1.284	0.935	0.812	1.077	T1D	CeD,RA
1	7913430	rs228648	0.54022645	1.009	1.008	1.009	1	1.012	0	Inf	CeD,T1D	1	1	1	1.012	0	Inf	NA	NA	NA	CeD,T1D
1	7913445	rs13306061	0.674568883	0.992	0.991	0.992	0.253308566	1.056	0.962	1.159	CeD	0.129267106	0.120816286	0.234427152	1.056	0.986	1.131	0.974	0.933	1.017	CeD	RA,T1D
1	7913590	rs11121035	0.683546645	1.012	1.01	1.013	1	1.031	0	Inf	CeD	0.892022234	0.620991341	0.922533069	1.031	0.913	1.166	0.977	0.605	1.576	CeD	SSc
1	7914082	rs11121036	0.637929036	1.01	1.009	1.01	0.364903034	1.042	0.953	1.139	RA	0.164576015	0.1779147	0.217566429	1.042	0.981	1.106	0.955	0.888	1.027	RA	CeD
1	7914092	rs11121037	0.645374362	1.009	1.009	1.01	0.356514193	1.043	0.954	1.14	RA	0.160905277	0.173614697	0.216482048	1.043	0.982	1.107	0.955	0.888	1.027	RA	CeD
1	7915049	rs179264	0.680603085	0.985	0.983	0.988	1	0.969	0	Inf	RA	0.867323795	0.734829793	0.723055911	1.039	0.833	1.296	0.969	0.812	1.155	T1D	RA
1	7915361	rs61016535	0.530009022	1.028	1.024	1.031	0.70143375	1.047	0.827	1.327	CeD,T1D	0.652503984	0.363455734	0.805752156	1.047	0.948	1.157	0.975	0.796	1.194	CeD,T1D	RA,SSc
1	7915521	rs837095	0.264587925	1.032	1.03	1.033	0.478241405	1.062	0.899	1.256	CeD	1	1	1	1.062	0	Inf	NA	NA	NA	CeD
1	7915623	rs837096	0.26207129	0.961	0.959	0.963	0.545004576	0.959	0.836	1.1	CeD,RA	0.562274658	0.811827646	0.278519136	1.031	0.802	1.326	0.959	0.888	1.035	T1D	CeD,RA
1	7916387	rs11582983	0.147345846	1.029	1.029	1.03	0.109792997	1.045	0.99	1.102	CeD,T1D	0.290436799	0.290436799	1	1.045	0.963	1.133	NA	NA	NA	CeD,T1D
1	7916501	rs78980085	0.239285938	1.026	1.025	1.027	0.447364697	1.04	0.94	1.15	RA	0.780729902	0.495840334	0.838678065	1.04	0.929	1.163	0.993	0.929	1.062	RA	T1D
1	7916566	rs116011128	0.720592408	0.986	0.983	0.989	0.411435722	1.121	0.854	1.472	T1D	0.32505313	0.097750405	1	1.121	0.979	1.283	0.953	0	Inf	T1D	RA
1	7916676	rs72855281	0.167166042	1.028	1.028	1.029	0.122972609	1.044	0.989	1.102	CeD,T1D	0.321257214	0.321257214	1	1.044	0.959	1.135	NA	NA	NA	CeD,T1D
1	7917557	rs228636	0.237427654	1.016	1.016	1.017	0.417021685	1.021	0.972	1.072	RA,T1D	0.490854097	0.204753443	0.885357456	1.021	0.989	1.053	0.959	0.546	1.685	RA,T1D	SSc
1	7918106	rs707476	0.831805255	1.003	1.003	1.004	0.330822305	1.032	0.969	1.099	RA	0.134738267	0.075098007	0.397738052	1.032	0.997	1.068	0.966	0.89	1.047	RA	CeD
1	7918435	rs61773396	0.129791045	0.977	0.977	0.978	0.25019935	0.974	0.931	1.019	CeD,T1D	0.540135821	0.692030959	0.305681854	1.018	0.931	1.113	0.974	0.926	1.024	SSc	CeD,T1D
1	7918598	rs228638	0.96319653	0.999	0.999	1	1	0.986	0	Inf	T1D	0.880407221	1	0.552682	1.009	0	Inf	0.986	0.939	1.034	SSc	T1D
1	7920216	rs183461	0.828111761	0.996	0.996	0.997	0.11175746	0.949	0.89	1.012	CeD	0.068199772	0.239585918	0.053055569	1.031	0.98	1.084	0.949	0.9	1.001	RA	CeD
1	7920327	rs170627	0.60097773	1.009	1.009	1.01	0.958103381	0.97	0.316	2.977	T1D	0.611891607	0.517537972	0.50475302	1.019	0.962	1.079	0.97	0.888	1.06	RA	T1D
1	7920423	rs2859389	0.127941015	0.977	0.977	0.978	0.240495664	0.974	0.932	1.018	CeD,T1D	0.577114611	1	0.577114611	NA	NA	NA	0.974	0.887	1.069		CeD,T1D
1	7920549	rs170628	0.690407813	0.993	0.993	0.994	0.072957382	0.945	0.888	1.005	CeD	0.078695126	0.163825062	0.092579188	1.028	0.989	1.069	0.945	0.885	1.009	RA	CeD
1	7920797	rs61773410	0.996377347	1	0.999	1.001	0.129950664	0.947	0.882	1.016	CeD	0.068510262	0.205866569	0.062091384	1.033	0.982	1.088	0.947	0.894	1.003	RA	CeD
1	7921207	rs66874149	0.291201451	1.016	1.015	1.016	0.009348238	1.066	1.016	1.119	CeD	0.025194832	0.012587234	0.305009092	1.066	1.014	1.121	0.982	0.948	1.017	CeD	RA
1	7921952	rs531485	0.72728551	0.994	0.994	0.995	0.218772649	0.957	0.893	1.026	CeD	0.200129666	0.190431708	0.263162884	1.025	0.988	1.065	0.957	0.887	1.033	RA	CeD
1	7922050	rs12567416	0.54099034	1.035	1.029	1.042	1	1.038	0	Inf	CeD,T1D	1	1	1	1.038	0	Inf	NA	NA	NA	CeD,T1D
1	7923501	rs2797682	0.516095954	1.014	1.013	1.015	0.302998875	1.07	0.941	1.217	T1D	0.321720853	0.365784397	0.263329675	1.07	0.924	1.239	0.932	0.824	1.054	T1D	SSc
1	7923586	rs515830	0.658488162	0.993	0.992	0.993	0.195970147	0.971	0.929	1.015	CeD,T1D	0.203985974	0.216656854	0.23728001	1.024	0.986	1.064	0.971	0.925	1.019	RA	CeD,T1D
1	7923727	rs11121038	0.503677728	1.01	1.01	1.011	0.028554992	1.059	1.006	1.114	CeD	0.046358065	0.037395044	0.212446389	1.059	1.003	1.117	0.978	0.944	1.013	CeD	RA
1	7923991	rs11589469	0.154966364	1.037	1.035	1.038	0.120944152	1.05	0.987	1.117	CeD,T1D	0.313356496	0.150178238	0.617770674	1.05	0.983	1.122	0.983	0.92	1.051	CeD,T1D	RA
1	7924023	rs34947804	0.613773859	0.991	0.99	0.992	0.2649529	0.961	0.897	1.03	RA	0.088226996	0.058712238	0.297768382	1.047	0.998	1.099	0.961	0.893	1.035	CeD	RA
1	7924094	rs12566535	0.130801449	1.032	1.031	1.033	0.16347522	1.043	0.983	1.105	CeD,T1D	0.412964108	0.412964108	1	1.043	0.944	1.152	NA	NA	NA	CeD,T1D
1	7924296	rs12568504	0.529983215	1.034	1.028	1.04	1	1.07	0	Inf	CeD	1	1	1	1.07	0	Inf	NA	NA	NA	CeD
1	7924395	rs34750801	0.873439101	0.997	0.997	0.998	0.278754409	1.046	0.964	1.136	CeD	0.188936087	0.137907631	0.336615179	1.046	0.986	1.111	0.974	0.923	1.028	CeD	RA
1	7924599	rs72633018	0.218201304	1.026	1.025	1.027	0.174677429	1.041	0.982	1.103	CeD,T1D	0.529511339	0.212876348	0.961929321	1.041	0.977	1.109	0.999	0.95	1.05	CeD,T1D	RA
1	7924600	rs12039336	0.246122544	1.036	1.034	1.038	0.764878386	1.029	0.851	1.245	CeD,RA	1	1	1	1.029	0	Inf	NA	NA	NA	CeD,RA
1	7924753	rs67537516	0.311011637	1.022	1.021	1.023	0.222480209	1.073	0.958	1.202	T1D	0.539772475	0.539772475	1	1.073	0.857	1.344	NA	NA	NA	T1D
1	7924851	rs12743433	0.21751587	0.982	0.981	0.982	0.477035517	0.978	0.921	1.039	CeD,T1D	0.760239408	0.706820134	0.556312506	1.017	0.93	1.113	0.978	0.91	1.052	SSc	CeD,T1D
1	7924954	rs558545	0.212723073	1.018	1.017	1.018	0.022019173	1.038	1.005	1.073	CeD,T1D	0.0451462	0.009832493	0.782571961	1.038	1.009	1.069	0.992	0.936	1.051	CeD,T1D	RA,SSc
1	7926130	rs763233	0.429903288	1.015	1.014	1.016	0.02607031	1.095	1.011	1.186	T1D	0.078334653	0.078334653	1	1.095	0.99	1.211	NA	NA	NA	T1D
1	7926138	rs114111776	0.99310863	0.999	0.993	1.006	0.995021799	1.195	0	2.42E+24	SSc	0.764424154	0.510700155	0.778781458	1.195	0.703	2.032	0.944	0.629	1.416	SSc	T1D
1	7926283	rs76965901	0.593109202	1.028	1.022	1.033	0.602809312	1.095	0.779	1.538	CeD	0.692866627	0.668136364	0.48988671	1.095	0.724	1.654	0.955	0.839	1.088	CeD	RA
1	7926401	rs4908705	0.655175536	0.991	0.99	0.992	0.316175002	1.052	0.953	1.162	CeD	0.158381068	0.152485255	0.241449991	1.052	0.981	1.128	0.975	0.934	1.017	CeD	RA,T1D
1	7926542	rs504560	0.861325069	1.003	1.002	1.003	0.229486493	1.044	0.973	1.119	CeD	0.195761411	0.048662381	1	1.044	1	1.089	0.987	0	Inf	CeD	RA,SSc
1	7926794	rs472774	0.886770034	1.002	1.002	1.003	0.479875346	0.967	0.882	1.061	CeD	0.23277726	0.251853291	0.243863947	1.028	0.98	1.079	0.967	0.914	1.023	RA	CeD
1	7926935	rs495122	0.312393381	1.015	1.014	1.015	0.040766023	1.037	1.002	1.075	CeD,T1D	0.140762592	0.052809166	0.598366119	1.037	1	1.077	0.991	0.96	1.024	CeD,T1D	RA
1	7927181	rs141407392	0.566735057	0.966	0.959	0.973	1	0.921	0	Inf	T1D	0.999629235	0.972892809	1	1.006	0.73	1.384	0.921	0	Inf	SSc	T1D
1	7927240	rs17031681	0.122511841	1.029	1.029	1.03	0.024175328	1.096	1.012	1.187	T1D	0.073037859	0.073037859	1	1.096	0.991	1.212	NA	NA	NA	T1D
1	7927382	rs836286	0.353055909	0.987	0.986	0.987	0.852010137	0.971	0.712	1.324	T1D	1	1	1	NA	NA	NA	0.971	0	Inf		T1D
1	7927456	rs500508	0.971453836	1.001	1	1.001	0.324509648	1.039	0.963	1.122	CeD	0.265064417	0.073383153	1	1.039	0.996	1.084	0.985	0	Inf	CeD	RA,SSc
1	7927510	rs857081	0.28106224	1.015	1.015	1.016	0.036440856	1.036	1.002	1.071	CeD,T1D	0.116659122	0.047374244	0.524494749	1.036	1	1.073	0.989	0.958	1.022	CeD,T1D	RA
1	7927789	rs471473	0.258630466	1.016	1.016	1.017	0.032210509	1.037	1.003	1.072	CeD,T1D	0.061596751	0.01457325	0.769877892	1.037	1.007	1.068	0.99	0.925	1.059	CeD,T1D	RA
1	7927806	rs503370	0.261015464	1.016	1.016	1.016	0.034878051	1.037	1.003	1.072	CeD,T1D	0.120344352	0.045404049	0.569339149	1.037	1.001	1.074	0.991	0.959	1.023	CeD,T1D	RA
1	7927808	rs503375	0.943405031	1.001	1.001	1.002	0.26119491	1.042	0.97	1.12	CeD	0.207323349	0.056678169	0.926934562	1.042	0.999	1.087	0.983	0.678	1.424	CeD	RA,SSc
1	7927981	rs579992	0.373517914	1.022	1.02	1.023	1	1.021	0	Inf	RA,T1D	1	1	1	1.021	0	Inf	NA	NA	NA	RA,T1D
1	7928181	rs2066980	0.75181972	1.005	1.004	1.005	0.467562499	1.028	0.955	1.107	RA	0.272269037	0.222193786	0.34276948	1.028	0.984	1.074	0.974	0.923	1.028	RA	CeD
1	7928352	rs753380	0.408688615	1.012	1.012	1.012	0.065581403	1.033	0.998	1.07	CeD,T1D	0.131420239	0.08356037	0.346199297	1.033	0.996	1.072	0.984	0.952	1.018	CeD,T1D	RA
1	7928365	rs743999	0.412734652	1.012	1.011	1.012	0.063531066	1.033	0.998	1.07	CeD,T1D	0.122726417	0.081044286	0.327033507	1.033	0.996	1.072	0.983	0.951	1.017	CeD,T1D	RA
1	7928656	rs2071984	0.632847016	0.991	0.99	0.992	0.180093701	1.056	0.975	1.145	CeD	0.084916907	0.03667391	0.454530036	1.056	1.003	1.112	0.974	0.911	1.043	CeD	RA,T1D
1	7928748	rs2077125	0.565102568	1.014	1.013	1.015	1	1.017	0	Inf	RA,T1D	0.996758449	1	0.92057022	1.017	0	Inf	0.994	0.888	1.113	RA,T1D	SSc
1	7928759	rs2066978	0.869779942	1.003	1.002	1.003	1	1.012	0	Inf	RA,SSc	0.949713487	0.719734501	0.972740712	1.012	0.947	1.082	0.993	0.648	1.519	RA,SSc	CeD
1	7928917	rs763234	0.364406036	1.022	1.021	1.023	1	1.014	0	Inf	CeD,RA,T1D	1	1	1	1.014	0	Inf	NA	NA	NA	CeD,RA,T1D
1	7929464	rs12090376	0.26602207	1.035	1.033	1.036	0.805158057	1.029	0.82	1.291	CeD,RA	1	1	1	1.029	0	Inf	NA	NA	NA	CeD,RA
1	7929639	rs11586689	0.147905963	1.027	1.026	1.028	0.024175328	1.096	1.012	1.187	T1D	0.073037859	0.073037859	1	1.096	0.991	1.212	NA	NA	NA	T1D
1	7929819	rs228725	0.440889904	0.989	0.989	0.99	0.921010879	0.986	0.749	1.299	CeD,T1D	1	1	1	NA	NA	NA	0.986	0	Inf		CeD,T1D
1	7929862	rs12757238	0.432701155	1.011	1.011	1.012	0.071227628	1.033	0.997	1.07	CeD,T1D	0.085445741	0.033197282	0.506025851	1.033	1.003	1.064	0.982	0.933	1.035	CeD,T1D	RA
1	7930554	rs228724	0.402990686	0.988	0.988	0.988	0.835177963	0.987	0.87	1.12	CeD,SSc,T1D	1	1	1	NA	NA	NA	0.987	0	Inf		CeD,SSc,T1D
1	7930981	rs228723	0.454133444	0.99	0.989	0.99	0.933397044	0.986	0.716	1.36	CeD,T1D	1	1	1	NA	NA	NA	0.986	0	Inf		CeD,T1D
1	7930983	rs35197830	0.673046139	0.992	0.991	0.993	0.186115628	1.056	0.974	1.145	CeD	0.08687067	0.038101601	0.45006672	1.056	1.003	1.112	0.974	0.909	1.043	CeD	RA,T1D
1	7931458	rs11578133	0.093649262	1.031	1.031	1.032	0.028534295	1.094	1.009	1.186	T1D	0.085169506	0.085169506	1	1.094	0.988	1.212	NA	NA	NA	T1D
1	7931588	rs228721	0.650545164	0.993	0.992	0.993	0.189712143	0.956	0.893	1.023	CeD	0.205537202	0.225661526	0.230131807	1.024	0.986	1.063	0.956	0.887	1.029	RA	CeD
1	7931804	rs36040967	0.674307821	0.992	0.991	0.993	0.195312595	1.056	0.973	1.146	CeD	0.095564762	0.040300639	0.479372793	1.056	1.002	1.112	0.974	0.907	1.047	CeD	RA,T1D
1	7932217	rs11121044	0.760590975	1.017	1.011	1.023	1	1.045	0	Inf	CeD	0.977650862	0.796169311	1	1.045	0.75	1.454	0.99	0	Inf	CeD	SSc
1	7934154	rs1891598	0.066816299	1.039	1.038	1.04	0.024111335	1.096	1.012	1.187	T1D	0.072858349	0.072858349	1	1.096	0.992	1.211	NA	NA	NA	T1D
1	7934171	rs228719	0.516914088	0.99	0.99	0.991	0.744906893	0.983	0.886	1.091	CeD,T1D	1	1	1	NA	NA	NA	0.983	0	Inf		CeD,T1D
1	7934258	rs35267144	0.624048029	0.99	0.99	0.991	0.123377752	1.061	0.984	1.145	CeD	0.035080656	0.023730028	0.239607682	1.061	1.008	1.117	0.953	0.88	1.032	CeD	RA
1	7934423	rs4562654	0.714294709	0.993	0.992	0.994	0.151410904	1.059	0.979	1.145	CeD	0.077248466	0.030010657	0.493903071	1.059	1.006	1.115	0.975	0.905	1.049	CeD	RA,T1D
1	7934518	rs744000	0.77231897	1.016	1.01	1.022	1	1.041	0	Inf	CeD	0.990722761	1	0.866914031	1.041	0	Inf	0.977	0.746	1.28	CeD	SSc
1	7934557	rs744001	0.703433558	0.993	0.992	0.994	0.14912615	1.059	0.98	1.146	CeD	0.076357206	0.029489936	0.49546039	1.059	1.006	1.116	0.975	0.905	1.049	CeD	RA,T1D
1	7934887	rs744002	0.749136169	1.017	1.011	1.023	1	1.06	0	Inf	CeD	0.897567495	0.623141223	0.935580371	1.06	0.84	1.338	0.982	0.628	1.534	CeD	RA,SSc
1	7935254	rs12402143	0.660335728	1.027	1.02	1.035	1	1.027	0	Inf	RA,T1D	1	1	1	1.027	0	Inf	NA	NA	NA	RA,T1D
1	7936272	rs228716	0.48592128	0.99	0.99	0.99	0.873063859	0.985	0.821	1.183	CeD,T1D	1	1	1	NA	NA	NA	0.985	0	Inf		CeD,T1D
1	7937656	rs12044460	0.460068325	1.023	1.021	1.025	0.4150508	1.063	0.918	1.23	RA	0.453909403	0.451302503	0.355371926	1.063	0.907	1.245	0.962	0.885	1.045	RA	CeD
1	7940104	rs2131628	0.872477994	0.991	0.985	0.997	0.896032059	0.837	0.059	11.978	SSc	0.955723446	0.779312115	0.920784739	1.026	0.857	1.228	0.837	0.025	27.621	T1D	SSc
1	7941764	rs113587451	0.225860067	1.04	1.037	1.042	0.579225452	1.055	0.872	1.277	RA	1	1	1	1.055	0	Inf	NA	NA	NA	RA
1	7942121	rs72868779	0.234169539	1.039	1.037	1.041	0.586676672	1.049	0.884	1.244	RA,SSc	1	1	1	1.049	0	Inf	NA	NA	NA	RA,SSc
1	7942373	rs11121045	0.214765241	1.041	1.038	1.043	0.573903061	1.049	0.888	1.239	RA,SSc	1	1	1	1.049	0	Inf	NA	NA	NA	RA,SSc
1	7943464	rs228705	0.601025356	1.008	1.007	1.008	0.576629853	1.019	0.955	1.087	RA,T1D	0.335784978	0.288083039	0.355496994	1.019	0.985	1.054	0.974	0.921	1.03	RA,T1D	CeD
1	7944264	rs228703	0.578461918	1.008	1.007	1.008	0.610829262	1.017	0.953	1.086	RA,T1D	0.516885096	0.640566351	0.30739473	1.017	0.947	1.092	0.981	0.945	1.018	RA,T1D	CeD
1	7945036	rs113524929	0.307644097	1.032	1.03	1.034	0.803474339	1.046	0.735	1.488	RA	1	1	1	1.046	0	Inf	NA	NA	NA	RA
1	7945520	rs228702	0.384148422	0.988	0.987	0.988	1	0.988	0	Inf	CeD,T1D	0.978357378	0.799295734	1	1.011	0.929	1.101	0.988	0	Inf	SSc	CeD,T1D
1	7946009	rs11121046	0.292458612	1.015	1.015	1.016	0.014503872	1.061	1.012	1.112	CeD	0.05425281	0.019335832	0.497058513	1.061	1.01	1.115	0.989	0.956	1.022	CeD	RA
1	7946161	rs11580517	0.235803805	1.033	1.031	1.034	0.483990847	1.038	0.936	1.151	CeD,T1D	1	1	1	1.038	0	Inf	NA	NA	NA	CeD,T1D
1	7946441	rs72633060	0.622126725	0.991	0.99	0.991	0.152442335	1.059	0.979	1.145	CeD	0.063093669	0.030246229	0.382001502	1.059	1.005	1.115	0.973	0.914	1.035	CeD	RA,T1D
1	7946819	rs60057745	0.567304754	0.989	0.989	0.99	0.150515309	1.059	0.979	1.145	CeD	0.056856273	0.029806359	0.341371486	1.059	1.006	1.115	0.972	0.916	1.031	CeD	RA,T1D
1	7946831	rs4908713	0.783594857	0.995	0.994	0.995	0.147828191	1.06	0.98	1.146	CeD	0.067626643	0.029194798	0.430906536	1.06	1.006	1.117	0.972	0.907	1.042	CeD	RA,T1D
1	7946877	rs76199632	0.727486755	1.021	1.014	1.029	1	0.904	0	Inf	SSc	0.875227614	1	0.544060998	1.046	0	Inf	0.904	0.653	1.252	T1D	SSc
1	7946967	rs4908714	0.553619733	0.989	0.988	0.99	0.149899738	1.059	0.98	1.145	CeD	0.050213367	0.029666075	0.294947767	1.059	1.006	1.115	0.97	0.917	1.027	CeD	RA,T1D
1	7947384	rs79522322	0.745690107	1.02	1.013	1.028	1	0.913	0	Inf	SSc	0.900095004	1	0.587718307	1.045	0	Inf	0.913	0.656	1.27	T1D	SSc
1	7949148	rs35982383	0.560721145	0.989	0.988	0.989	0.239217229	1.052	0.967	1.146	CeD	0.078449591	0.05109654	0.295679495	1.052	1	1.108	0.969	0.914	1.028	CeD	RA,T1D
1	7949253	rs112697022	0.597655976	0.99	0.989	0.99	0.222135785	1.054	0.968	1.148	CeD	0.079016269	0.046838997	0.325444788	1.054	1.001	1.111	0.969	0.911	1.031	CeD	RA,T1D
1	7950239	rs227166	0.813592008	0.997	0.996	0.997	0.359521592	0.959	0.877	1.049	T1D	0.373969206	0.302916261	0.395429411	1.02	0.982	1.06	0.959	0.87	1.056	CeD	T1D
1	7951115	rs56821207	0.961219373	0.999	0.999	1	0.263467548	0.964	0.905	1.028	CeD,SSc	0.220551049	0.453446145	0.125906473	1.018	0.971	1.067	0.964	0.92	1.01	RA,T1D	CeD,SSc
1	7953531	rs56867169	0.761555173	0.98	0.972	0.989	0.458591246	0.901	0.685	1.186	CeD,SSc	0.390349415	0.565980262	0.225483482	1.054	0.88	1.264	0.901	0.762	1.066	RA,T1D	CeD,SSc
1	7953944	rs9803665	0.511439883	1.011	1.01	1.012	0.094850152	1.047	0.992	1.106	CeD	0.052130864	0.043242138	0.211750667	1.047	1.001	1.096	0.974	0.934	1.015	CeD	RA,T1D
1	7954033	rs61772669	0.750708445	1.006	1.005	1.007	0.738827765	1.029	0.871	1.215	RA	0.527559194	0.203543359	1	1.029	0.985	1.075	0.973	0	Inf	RA	T1D
1	7954065	rs75792501	0.743962996	0.979	0.971	0.987	0.422680536	0.768	0.403	1.464	SSc	0.485191936	0.891441853	0.199656344	1.046	0.548	1.995	0.768	0.513	1.15	T1D	SSc
1	7955089	rs227147	0.808341433	0.997	0.996	0.997	0.81041284	0.977	0.81	1.179	CeD	0.866451834	0.61120936	0.867046607	1.009	0.976	1.043	0.977	0.747	1.279	RA	CeD
1	7955286	rs12059274	0.866786501	1.01	1.003	1.017	1	1.08	0	Inf	RA	0.731948462	0.364088619	1	1.08	0.915	1.274	0.981	0	Inf	RA	CeD
1	7955510	rs74315081	0.478850644	0.95	0.941	0.96	0.863166739	0.927	0.393	2.188	CeD,SSc	0.624683928	0.616599728	0.439328882	1.14	0.682	1.906	0.927	0.766	1.123	RA	CeD,SSc
1	7955894	rs170551	0.551840151	1.011	1.01	1.012	0.646489515	1.026	0.919	1.146	RA,SSc	0.632738089	0.313376652	0.884275185	1.026	0.976	1.079	0.985	0.807	1.203	RA,SSc	T1D
1	7956099	rs227152	0.874900112	1.003	1.002	1.004	1	1.017	0	Inf	RA,SSc	0.858227145	0.622451739	0.8309661	1.017	0.952	1.086	0.983	0.838	1.153	RA,SSc	T1D
1	7956633	rs227154	0.728619726	1.007	1.006	1.008	1	0.98	0	Inf	CeD,T1D	0.679571992	0.547359126	0.576581838	1.019	0.958	1.084	0.98	0.913	1.052	RA,SSc	CeD,T1D
1	7957532	rs72633070	0.889685394	0.998	0.997	0.998	0.519603307	0.974	0.9	1.055	CeD,SSc	0.383736713	0.483792956	0.25718996	1.03	0.948	1.119	0.974	0.932	1.019	T1D	CeD,SSc
1	7957807	rs227156	0.876725419	1.003	1.002	1.004	1	1.021	0	Inf	RA,SSc	0.775960453	0.499070925	0.822437762	1.021	0.962	1.083	0.982	0.84	1.148	RA,SSc	T1D
1	7958080	rs190132	0.992132823	1	0.999	1.001	0.957261828	1.022	0.468	2.23	RA,SSc	0.654429914	0.475907949	0.618663586	1.022	0.963	1.083	0.978	0.897	1.067	RA,SSc	CeD
1	7958087	rs227157	0.881783444	1.003	1.002	1.004	1	1.016	0	Inf	RA,SSc	0.868370599	0.636506713	0.837355577	1.016	0.951	1.086	0.983	0.835	1.157	RA,SSc	T1D
1	7958544	rs74970165	0.932697702	1.005	0.998	1.012	0.917611011	0.851	0.04	17.939	SSc	0.701887889	0.715774058	0.468694112	1.038	0.85	1.267	0.851	0.551	1.316	RA,T1D	SSc
1	7958574	rs227158	0.572074704	1.012	1.011	1.013	0.836680473	1.024	0.818	1.282	RA,SSc	0.594063694	0.412254671	0.602040986	1.024	0.968	1.083	0.981	0.913	1.054	RA,SSc	CeD,T1D
1	7958621	rs227159	0.558633997	1.012	1.011	1.013	0.810084352	1.024	0.842	1.246	RA,SSc	0.580604739	0.398316749	0.599193991	1.024	0.969	1.083	0.981	0.913	1.054	RA,SSc	CeD,T1D
1	7959069	rs58969455	0.522429694	1.04	1.032	1.048	0.299153892	1.193	0.855	1.666	RA,SSc	0.64442532	0.341905885	0.837471569	1.193	0.829	1.718	0.981	0.815	1.18	RA,SSc	T1D
1	7959128	rs60053761	0.535458056	1.038	1.031	1.045	0.306405408	1.192	0.851	1.669	RA,SSc	0.647493019	0.349619683	0.82603444	1.192	0.825	1.723	0.979	0.814	1.178	RA,SSc	T1D
1	7959238	rs58911040	0.946616329	0.996	0.991	1.002	1	0.97	0	Inf	RA,T1D	0.953481983	0.902838572	0.78742554	1.021	0.732	1.423	0.97	0.775	1.214	CeD,SSc	RA,T1D
1	7959392	rs79828101	0.737101525	0.987	0.984	0.99	1	0.933	0	Inf	SSc	1	1	1	NA	NA	NA	0.933	0	Inf		SSc
1	7959562	rs12403520	0.736941516	1.02	1.013	1.027	0.290933005	1.334	0.781	2.277	SSc	0.509674834	0.333136105	0.577842723	1.334	0.744	2.391	0.952	0.799	1.134	SSc	T1D
1	7959783	rs12404402	0.733738504	1.02	1.013	1.027	0.299871482	1.33	0.776	2.281	SSc	0.517334812	0.342670165	0.575432602	1.33	0.738	2.397	0.951	0.798	1.133	SSc	T1D
1	7960147	rs72550038	0.208027709	1.078	1.07	1.085	0.226893247	1.206	0.89	1.635	RA,SSc	0.54897513	0.54897513	1	1.206	0.653	2.228	NA	NA	NA	RA,SSc
1	7960311	rs12563693	0.545872585	1.036	1.029	1.043	0.216951525	1.21	0.894	1.639	RA,SSc	0.592279041	0.252996509	0.975965707	1.21	0.873	1.679	0.997	0.831	1.197	RA,SSc	T1D
1	7960341	rs12564368	0.360025291	1.07	1.059	1.082	0.218703971	1.21	0.893	1.639	RA,SSc	0.567695429	0.254921449	0.901358071	1.21	0.871	1.68	0.989	0.823	1.187	RA,SSc	T1D
1	7960473	rs5026967	0.62331352	1.03	1.023	1.038	0.178832537	1.219	0.913	1.628	RA,SSc	0.460392316	0.210779128	0.777799436	1.219	0.894	1.664	0.974	0.81	1.17	RA,SSc	T1D
1	7960751	rs12404742	0.690464794	1.024	1.017	1.032	0.169210179	1.221	0.919	1.622	RA,SSc	0.411561566	0.20001295	0.690592506	1.221	0.9	1.656	0.964	0.804	1.156	RA,SSc	T1D
1	7960827	rs12403908	0.570946908	1.035	1.027	1.042	0.169210179	1.221	0.919	1.622	RA,SSc	0.412632557	0.20001295	0.69330011	1.221	0.9	1.656	0.964	0.804	1.156	RA,SSc	T1D
1	7960828	rs75866446	0.570946908	1.035	1.027	1.042	0.169210179	1.221	0.919	1.622	RA,SSc	0.412632557	0.20001295	0.69330011	1.221	0.9	1.656	0.964	0.804	1.156	RA,SSc	T1D
1	7960863	rs12404752	0.703514141	1.023	1.016	1.029	0.206340064	1.204	0.903	1.607	RA,SSc	0.412241663	0.241311328	0.573828085	1.204	0.882	1.643	0.951	0.798	1.133	RA,SSc	T1D
1	7960883	rs78617231	0.581418095	1.034	1.026	1.041	0.169210179	1.221	0.919	1.622	RA,SSc	0.44464083	0.20001295	0.776746786	1.221	0.9	1.656	0.974	0.813	1.167	RA,SSc	T1D
1	7961206	rs227163	0.943633259	1.001	1.001	1.001	1	1.033	0	Inf	SSc	0.93296999	1	0.656959943	1.033	0	Inf	0.992	0.955	1.03	SSc	CeD
1	7961499	rs76391507	0.692334679	1.023	1.017	1.03	0.184987772	1.218	0.91	1.629	RA,SSc	0.385788751	0.217642267	0.576235532	1.218	0.89	1.666	0.951	0.799	1.133	RA,SSc	T1D
1	7961775	rs12407642	0.620887118	1.03	1.023	1.038	0.133813606	1.231	0.938	1.616	RA,SSc	0.434060376	0.159996584	0.935848421	1.231	0.921	1.646	0.993	0.828	1.189	RA,SSc	T1D
1	7961801	rs10489448	0.886034188	1.008	1.002	1.014	1	0.959	0	Inf	T1D	0.972357563	0.887232992	0.872690399	1.022	0.76	1.374	0.959	0.571	1.61	CeD,SSc	T1D
1	7962027	rs12405361	0.966519984	1.003	0.995	1.01	0.406996941	1.194	0.785	1.816	RA,SSc	0.613893924	0.454662948	0.577842723	1.194	0.75	1.901	0.952	0.799	1.134	RA,SSc	T1D
1	7962157	rs12405385	0.680319977	1.024	1.018	1.031	0.120844521	1.236	0.946	1.615	RA,SSc	0.291476463	0.145160755	0.577038906	1.236	0.929	1.644	0.951	0.799	1.133	RA,SSc	T1D
1	7962213	rs12405387	0.690220384	1.024	1.017	1.032	0.121606836	1.237	0.945	1.619	RA,SSc	0.364739646	0.14603555	0.790696026	1.237	0.929	1.648	0.976	0.816	1.168	RA,SSc	T1D
1	7962311	rs12404522	0.6994996	1.024	1.016	1.031	0.131632357	1.232	0.939	1.614	RA,SSc	0.357332426	0.157508232	0.711467549	1.232	0.923	1.644	0.966	0.806	1.158	RA,SSc	T1D
1	7962498	rs79314241	0.761766836	1.02	1.011	1.028	0.19159202	1.242	0.897	1.72	RA,SSc	0.474301036	0.474301036	1	1.242	0.686	2.25	NA	NA	NA	RA,SSc
1	7964017	rs72633081	0.453093736	0.986	0.985	0.987	0.112408513	0.957	0.907	1.01	CeD,SSc	0.074950633	0.276598532	0.051624115	1.046	0.965	1.134	0.957	0.916	1	T1D	CeD,SSc
1	7964070	rs34216262	0.892848526	1.006	1.002	1.01	1	1.043	0	Inf	SSc,T1D	0.907796501	1	0.602557763	1.043	0	Inf	0.974	0.882	1.075	SSc,T1D	CeD
1	7965947	rs78539762	0.420598016	1.048	1.041	1.054	0.94795175	1.056	0.205	5.452	CeD,SSc	0.809024148	0.485121098	0.926818269	1.056	0.906	1.231	0.97	0.512	1.839	CeD,SSc	RA,T1D
1	7970075	rs664673	0.79718802	1.004	1.003	1.004	0.468133315	0.975	0.909	1.045	CeD,SSc	0.284223411	0.350910014	0.230426724	1.016	0.982	1.052	0.975	0.934	1.016	RA,T1D	CeD,SSc
1	7970092	rs664689	0.951545138	1.003	0.997	1.01	1	0.928	0	Inf	RA	0.870342297	0.821888543	0.652315355	1.036	0.762	1.409	0.928	0.67	1.285	CeD	RA
1	7970383	rs666068	0.502828127	1.049	1.038	1.059	1	1.033	0	Inf	RA,T1D	0.95021228	0.793447663	0.884139084	1.033	0.809	1.319	0.911	0.26	3.195	RA,T1D	CeD
1	7971078	rs679563	0.4909344	1.01	1.009	1.01	0.691692601	1.046	0.839	1.303	SSc	1	1	1	1.046	0	Inf	NA	NA	NA	SSc
1	7971267	rs111285185	0.978413511	0.999	0.996	1.002	1	1.024	0	Inf	CeD	0.91866525	0.624814915	1	1.024	0.932	1.125	0.985	0	Inf	CeD	RA,SSc
1	7971301	rs680522	0.419396401	1.011	1.011	1.012	0.702819948	1.045	0.833	1.31	SSc	1	1	1	1.045	0	Inf	NA	NA	NA	SSc
1	7973170	rs585672	0.676811082	0.994	0.994	0.994	0.165491978	0.959	0.904	1.017	CeD	0.190816263	0.608172717	0.077339141	1.015	0.958	1.077	0.959	0.916	1.005	RA	CeD
1	7975595	rs161805	0.156018332	1.088	1.08	1.095	0.141228852	1.17	0.949	1.441	RA,SSc	0.363122988	0.363122988	1	1.17	0.834	1.64	NA	NA	NA	RA,SSc
1	7977640	rs72633088	0.979115735	0.999	0.997	1.001	0.988380906	0.963	0.006	160.206	CeD,SSc	0.631990814	0.545332444	0.507084047	1.053	0.891	1.245	0.963	0.86	1.077	T1D	CeD,SSc
1	7978325	rs12564367	0.220551933	1.072	1.065	1.078	0.418654956	1.108	0.864	1.422	RA,SSc	0.918831901	0.918831901	1	1.108	0.154	7.996	NA	NA	NA	RA,SSc
1	7978402	rs226479	0.77021538	1.016	1.01	1.022	1	0.944	0	Inf	SSc	0.910901955	1	0.608750707	1.02	0	Inf	0.944	0.757	1.177	CeD,RA	SSc
1	7978722	rs161824	0.757394141	1.016	1.011	1.021	1	0.932	0	Inf	SSc	0.869769474	1	0.535212876	1.036	0	Inf	0.932	0.747	1.163	RA	SSc
1	7979574	rs161825	0.69153449	1.022	1.016	1.028	1	1.121	0	Inf	SSc	0.999998493	1	0.998264542	1.121	0	Inf	1	0.835	1.197	SSc	T1D
1	7980861	rs9658041	0.709448991	1.019	1.014	1.024	0.512628031	1.106	0.819	1.493	CeD	0.391353426	0.128107344	1	1.106	0.972	1.258	0.92	0	Inf	CeD	T1D
1	7982034	rs161827	0.720010062	1.02	1.014	1.026	1	1.117	0	Inf	SSc	1	1	1	1.117	0	Inf	NA	NA	NA	SSc
1	7982519	rs11121054	0.26703559	0.937	0.93	0.943	0.107579843	0.852	0.7	1.036	CeD	0.158098931	0.720374105	0.050990372	1.046	0.817	1.34	0.852	0.725	1.001	RA,SSc	CeD
1	7983452	rs76198826	0.303001736	1.027	1.026	1.029	0.774477642	1.028	0.851	1.242	RA,T1D	0.932701048	0.858398448	0.764587295	1.028	0.759	1.393	0.98	0.861	1.117	RA,T1D	SSc
1	7984640	rs226481	0.796730114	1.014	1.008	1.021	1	1.059	0	Inf	RA	0.932152667	0.671410645	0.97558978	1.059	0.811	1.384	0.985	0.367	2.645	RA	CeD,SSc
1	7985800	rs226482	0.576208505	1.033	1.026	1.039	0.653748208	1.214	0.52	2.838	SSc	0.895630935	0.680559795	0.851401904	1.214	0.482	3.062	0.987	0.864	1.128	SSc	CeD
1	7987071	rs226483	0.711765892	1.021	1.015	1.028	1	1.07	0	Inf	RA	0.989145868	1	0.856327063	1.07	0	Inf	0.988	0.864	1.13	RA	CeD
1	7987552	rs161818	0.890072782	1.007	1.002	1.013	0.738935998	1.23	0.364	4.155	SSc	0.961791914	0.799972014	0.920805622	1.23	0.248	6.1	0.993	0.872	1.132	SSc	RA
1	7987689	rs161819	0.65641445	1.026	1.019	1.033	1	1.08	0	Inf	RA	0.995844193	1	0.910228007	1.08	0	Inf	0.992	0.867	1.135	RA	CeD
1	7988503	rs161821	0.74110539	1.019	1.013	1.026	1	1.074	0	Inf	RA	0.8839547	0.558719956	1	1.074	0.845	1.366	0.993	0	Inf	RA	CeD,T1D
1	7989022	rs9658012	0.812110039	1.005	1.004	1.006	0.020307689	1.091	1.014	1.174	CeD	0.024793866	0.008731233	0.431469276	1.091	1.022	1.164	0.98	0.933	1.03	CeD	RA,T1D
1	7989139	rs161822	0.781976739	1.015	1.009	1.021	1	1.031	0	Inf	CeD	0.974794776	1	0.784046479	1.031	0	Inf	0.967	0.763	1.226	CeD	SSc
1	7989286	rs226484	0.32174038	1.058	1.052	1.065	0.303265635	1.124	0.9	1.405	RA,SSc	0.702867597	0.702867597	1	1.124	0.616	2.053	NA	NA	NA	RA,SSc
1	7989566	rs2453021	0.448785449	1.011	1.011	1.011	0.476409844	1.024	0.96	1.091	RA,SSc	0.799496714	0.511874789	0.85546928	1.024	0.955	1.097	0.996	0.959	1.036	RA,SSc	CeD
1	7989698	rs226485	0.774362644	1.016	1.01	1.022	1	1.031	0	Inf	CeD	0.974941434	1	0.784650253	1.031	0	Inf	0.967	0.763	1.226	CeD	SSc
1	7990186	rs226486	0.568524617	1.033	1.027	1.04	1	1.079	0	Inf	RA	1	1	1	1.079	0	Inf	NA	NA	NA	RA
1	7990367	rs2131630	0.161743745	1.021	1.021	1.022	0.179964305	1.077	0.966	1.199	SSc	0.443449391	0.206969868	0.747549674	1.077	0.96	1.208	0.989	0.928	1.055	SSc	CeD
1	7991136	rs9657998	0.031556591	1.081	1.079	1.084	0.049561117	1.123	1	1.261	RA	0.141543729	0.141543729	1	1.123	0.962	1.311	NA	NA	NA	RA
1	7991203	rs2472862	0.369572237	1.013	1.012	1.013	0.363349605	1.06	0.935	1.202	SSc	0.686341329	0.399314819	0.805166042	1.06	0.926	1.214	0.995	0.959	1.033	SSc	CeD
1	7992615	rs863171	0.390363107	1.012	1.011	1.012	0.363962777	1.06	0.934	1.203	SSc	0.707047941	0.399936712	0.850720284	1.06	0.925	1.215	0.997	0.961	1.033	SSc	CeD
1	7994744	rs531329	0.502795784	1.04	1.033	1.047	0.964070781	1.085	0.031	37.764	RA	0.984301094	0.980535058	0.84455916	1.085	0.002	761.633	0.98	0.803	1.197	RA	T1D
1	7996338	rs9657975	0.372213847	1.057	1.049	1.066	0.312653373	1.176	0.859	1.61	RA	0.705363293	0.356250468	0.950665459	1.176	0.834	1.658	0.993	0.808	1.221	RA	T1D
1	7996634	rs226478	0.336656971	0.986	0.986	0.986	0.076272361	0.961	0.919	1.004	CeD,SSc	0.15050749	1	0.034456355	1	0	Inf	0.961	0.926	0.997	RA	CeD,SSc
1	7996894	rs2300428	0.335179429	1.013	1.013	1.014	0.33772175	1.061	0.94	1.199	SSc	0.683123008	0.373205019	0.853925973	1.061	0.931	1.21	0.997	0.961	1.033	SSc	CeD
1	7997183	rs7545687	0.87896853	1.003	1.002	1.004	0.028094349	1.087	1.009	1.17	CeD	0.027214496	0.012215908	0.344251988	1.087	1.018	1.159	0.968	0.905	1.035	CeD	RA
1	7998963	rs226476	0.497592123	1.026	1.023	1.028	0.253126758	1.097	0.936	1.286	RA	0.213407406	0.054615758	1	1.097	0.998	1.206	0.963	0	Inf	RA	T1D
1	7999185	rs161813	0.757393912	1.018	1.011	1.025	1	1.03	0	Inf	RA,SSc	1	1	1	1.03	0	Inf	NA	NA	NA	RA,SSc
1	7999602	rs161811	0.658750759	1.027	1.02	1.035	0.556574615	1.264	0.579	2.756	SSc	0.818548655	0.604627129	0.763672009	1.264	0.521	3.064	0.972	0.81	1.168	SSc	T1D
1	8000797	rs161810	0.514748238	1.041	1.033	1.048	0.514908617	1.27	0.618	2.611	SSc	0.633751238	0.579990513	0.479148422	1.27	0.544	2.966	0.931	0.765	1.134	SSc	RA
1	8003009	rs17229038	0.977741992	1.001	0.998	1.004	1	0.948	0	Inf	SSc	0.936687376	0.66595395	1	1.021	0.93	1.12	0.948	0	Inf	CeD	SSc
1	8004259	rs1546846	0.462442808	1.01	1.01	1.011	0.240826295	1.086	0.946	1.246	SSc	0.577794424	0.577794424	1	1.086	0.813	1.451	NA	NA	NA	SSc
1	8004963	rs9434948	0.488455867	1.01	1.009	1.01	0.291552106	1.079	0.937	1.243	SSc	0.670497742	0.325572813	0.945450899	1.079	0.927	1.256	0.999	0.96	1.039	SSc	CeD
1	8007595	rs76648881	0.32819152	1.046	1.042	1.051	0.829512185	1.062	0.612	1.843	RA	0.569996542	0.236802487	0.976948459	1.062	0.961	1.174	0.791	0	6536884.74	RA	SSc
1	8008968	rs226473	0.890401081	0.998	0.997	0.998	0.441922697	0.967	0.889	1.053	CeD	0.39756273	0.604742187	0.216863448	1.022	0.941	1.11	0.967	0.918	1.02	T1D	CeD
1	8009763	rs226474	0.666846517	1.006	1.006	1.006	1	1.012	0	Inf	RA,SSc	1	1	1	1.012	0	Inf	NA	NA	NA	RA,SSc
1	8009985	rs75766272	0.371309317	1.04	1.036	1.044	0.294143764	1.111	0.913	1.352	CeD	0.41991707	0.336564023	0.423042974	1.111	0.896	1.377	0.942	0.814	1.09	CeD	T1D
1	8010647	rs35143427	0.134713952	0.906	0.898	0.914	0.204175669	0.846	0.654	1.095	RA	0.587122351	0.964085642	0.252310292	1.008	0.721	1.409	0.846	0.636	1.126	SSc	RA
1	8014448	rs225115	0.91306594	1.002	1.001	1.002	0.377398945	1.075	0.916	1.261	SSc	0.491664824	0.413530278	0.439520648	1.075	0.904	1.277	0.986	0.95	1.023	SSc	CeD
1	8015050	rs72633102	0.368379941	1.028	1.026	1.03	0.636465896	1.075	0.796	1.451	T1D	0.724079078	0.721689909	0.493814898	1.075	0.722	1.6	0.947	0.809	1.108	T1D	SSc
1	8015560	rs161799	0.938976487	1.001	1.001	1.002	0.13011364	0.905	0.796	1.03	SSc	0.122365736	0.439034317	0.060143134	1.02	0.97	1.073	0.905	0.816	1.004	RA	SSc
1	8016072	rs79866090	0.602950221	1.032	1.025	1.039	0.352220611	1.121	0.882	1.424	CeD,SSc	0.376007342	0.170811541	0.706885826	1.121	0.952	1.319	0.935	0.657	1.33	CeD,SSc	T1D
1	8017529	rs559597	0.049035206	0.954	0.952	0.955	0.021948721	0.886	0.799	0.983	T1D	0.066766079	1	0.066766079	NA	NA	NA	0.886	0.778	1.008		T1D
1	8021740	rs17523802	0.267754508	0.97	0.968	0.971	0.291745835	1.113	0.912	1.356	CeD	0.196479746	0.064625079	0.756675401	1.113	0.994	1.246	0.974	0.825	1.15	CeD	RA,T1D
1	8021778	rs226249	0.605472275	1.007	1.007	1.008	0.308037885	1.106	0.912	1.341	SSc	0.53868848	0.34266931	0.614618398	1.106	0.899	1.36	0.99	0.954	1.028	SSc	CeD
1	8022171	rs226250	0.636600672	0.993	0.993	0.994	0.351499557	0.97	0.909	1.035	CeD,SSc	0.571823457	0.568312833	0.409271331	1.01	0.977	1.043	0.97	0.901	1.043	RA	CeD,SSc
1	8022197	rs3766606	0.762142317	0.994	0.993	0.995	0.013312373	1.088	1.018	1.163	CeD	0.00449038	0.002013414	0.26078546	1.088	1.031	1.148	0.972	0.925	1.021	CeD	RA,SSc,T1D
1	8024690	rs226251	0.512386266	1.009	1.009	1.01	0.239364103	1.086	0.946	1.246	SSc	0.448907534	0.270755508	0.582296429	1.086	0.938	1.258	0.99	0.953	1.027	SSc	CeD
1	8027706	rs226253	0.575420199	1.008	1.007	1.008	0.265735478	1.084	0.941	1.248	SSc	0.455814876	0.298590362	0.540617625	1.084	0.931	1.261	0.988	0.952	1.026	SSc	CeD
1	8028930	rs34124834	0.964737415	0.999	0.998	1	0.005867103	1.096	1.027	1.169	CeD	0.00299117	0.000833438	0.398308892	1.096	1.039	1.156	0.975	0.919	1.034	CeD	RA,SSc,T1D
1	8029319	rs41278962	0.50876808	1.02	1.018	1.022	0.561990832	1.077	0.838	1.384	T1D	0.70282778	0.645466954	0.521081131	1.077	0.785	1.477	0.952	0.819	1.107	T1D	SSc
1	8029494	rs2641116	0.927998901	1.002	1.001	1.003	0.02986484	1.086	1.008	1.17	CeD	0.028644911	0.013014092	0.343339916	1.086	1.018	1.159	0.976	0.928	1.026	CeD	RA,T1D
1	8029543	rs141737779	0.164604564	1.052	1.05	1.055	0.50297736	1.041	0.925	1.172	CeD,RA,SSc	1	1	1	1.041	0	Inf	NA	NA	NA	CeD,RA,SSc
1	8030856	rs6703670	0.723392723	0.989	0.987	0.991	1	1.031	0	Inf	SSc,T1D	0.901138908	0.749199658	0.787091331	1.031	0.857	1.24	0.977	0.825	1.157	SSc,T1D	RA
1	8032227	rs72634212	0.386958111	1.026	1.025	1.028	0.550928862	1.079	0.84	1.385	T1D	0.775707991	0.633993367	0.646964774	1.079	0.789	1.476	0.965	0.828	1.125	T1D	SSc
1	8033155	rs116458427	0.906658825	1.004	1.002	1.007	1	1.029	0	Inf	T1D	0.976042037	1	0.789243835	1.029	0	Inf	0.987	0.896	1.087	T1D	CeD
1	8033468	rs226242	0.503811636	1.01	1.009	1.01	0.093893241	1.114	0.982	1.265	SSc	0.21894713	0.111388897	0.507524195	1.114	0.975	1.273	0.987	0.949	1.026	SSc	CeD
1	8035271	rs161809	0.586003501	0.992	0.992	0.993	0.172270702	0.967	0.922	1.015	CeD,SSc	0.390986737	0.608886525	0.210103118	1.009	0.976	1.042	0.967	0.918	1.019	RA	CeD,SSc
1	8037496	rs161807	0.590766745	0.992	0.992	0.993	0.361740672	0.97	0.909	1.035	CeD,SSc	0.638284091	0.669741125	0.420250718	1.007	0.974	1.041	0.97	0.901	1.044	RA	CeD,SSc
1	8039949	rs172811	0.39354511	1.013	1.012	1.013	0.31991831	1.033	0.969	1.102	SSc,T1D	0.555237154	0.354928622	0.62381303	1.033	0.964	1.108	0.99	0.952	1.03	SSc,T1D	CeD
1	8040649	rs77604501	0.556118696	1.026	1.022	1.03	0.524169984	1.071	0.867	1.322	RA,SSc	0.516301748	0.558212861	0.352102142	1.071	0.852	1.347	0.948	0.847	1.061	RA,SSc	CeD
1	8041290	rs67717282	0.892491381	0.997	0.997	0.998	0.005882512	1.095	1.027	1.168	CeD	0.002397539	0.000835782	0.309822836	1.095	1.038	1.155	0.973	0.923	1.026	CeD	RA,SSc,T1D
1	8041352	rs226258	0.679569722	0.994	0.994	0.995	0.378715792	0.971	0.909	1.037	CeD,SSc	0.624679129	0.617951333	0.43836202	1.008	0.976	1.042	0.971	0.901	1.046	RA	CeD,SSc
1	8042402	rs161800	0.81698029	0.995	0.995	0.996	0.007621772	1.1	1.026	1.18	CeD	0.00404923	0.001103427	0.423312424	1.1	1.039	1.165	0.973	0.909	1.041	CeD	RA,T1D
1	8042407	rs72634217	0.382238185	1.027	1.025	1.029	0.599415638	1.076	0.819	1.414	T1D	0.933145539	0.683991	0.961091742	1.076	0.756	1.531	0.996	0.853	1.163	T1D	SSc
1	8042826	rs161802	0.78328491	0.995	0.994	0.995	0.008107103	1.092	1.023	1.165	CeD	0.002933235	0.001179115	0.275412691	1.092	1.035	1.151	0.969	0.915	1.026	CeD	RA,T1D
1	8044361	rs225119	0.468960381	1.01	1.01	1.011	0.195291855	1.091	0.956	1.244	SSc	0.404288031	0.223581553	0.601470618	1.091	0.948	1.255	0.99	0.954	1.028	SSc	CeD
1	8046347	rs498594	0.606907651	0.993	0.992	0.993	0.3227769	0.969	0.911	1.031	CeD,SSc	0.602023254	0.671367947	0.378262821	1.007	0.974	1.041	0.969	0.905	1.039	RA	CeD,SSc
1	8046378	rs225120	0.816668486	0.996	0.995	0.996	0.007679107	1.092	1.024	1.165	CeD	0.002898148	0.001112347	0.288020617	1.092	1.036	1.152	0.969	0.915	1.027	CeD	RA,T1D
1	8046672	rs12727642	0.995398573	1	0.999	1.001	0.003427486	1.099	1.032	1.172	CeD	0.001663651	0.000469539	0.366501596	1.099	1.043	1.159	0.971	0.91	1.035	CeD	RA,T1D
1	8046834	rs670522	0.673610168	0.994	0.994	0.994	0.415099815	0.972	0.907	1.041	CeD,SSc	0.641277658	0.595240927	0.476829312	1.009	0.976	1.043	0.972	0.898	1.052	RA	CeD,SSc
1	8051241	rs36016881	0.232777259	1.03	1.029	1.032	0.006593117	1.102	1.027	1.182	CeD	0.003622224	0.000944418	0.436097354	1.102	1.04	1.167	0.96	0.865	1.064	CeD	RA,T1D
1	8053135	rs17367289	0.691013159	0.992	0.992	0.993	0.009998194	1.09	1.021	1.163	CeD	0.002476302	0.001477724	0.181699879	1.09	1.033	1.149	0.97	0.927	1.015	CeD	RA,SSc,T1D
1	8053665	rs72634219	0.623441628	0.993	0.993	0.993	0.384859985	0.971	0.909	1.038	CeD,SSc	0.657824161	0.668059977	0.444890655	1.007	0.975	1.041	0.971	0.9	1.047	RA	CeD,SSc
1	8054293	rs11585541	0.628249636	0.993	0.993	0.994	0.411472361	0.972	0.907	1.041	CeD,SSc	0.67835324	0.664971539	0.473015883	1.007	0.975	1.041	0.972	0.898	1.051	RA	CeD,SSc
1	8054913	rs72634221	0.631037635	0.993	0.993	0.994	0.373966864	0.971	0.909	1.036	CeD,SSc	0.633045798	0.640080712	0.433306372	1.008	0.975	1.042	0.971	0.901	1.046	RA	CeD,SSc
1	8056147	rs114414495	0.390510709	0.945	0.937	0.953	0.401719347	0.874	0.639	1.197	RA,SSc	0.80550509	0.991104639	0.449239593	1.001	0.84	1.193	0.874	0.618	1.238	T1D	RA,SSc
1	8057254	rs426561	0.303044459	1.016	1.016	1.017	0.050084616	1.133	1	1.284	SSc	0.142909701	0.142909701	1	1.133	0.959	1.339	NA	NA	NA	SSc
1	8058177	rs55662800	0.673447696	0.994	0.994	0.994	0.442114288	0.972	0.905	1.044	CeD,SSc	0.695888683	0.653405691	0.505087544	1.008	0.975	1.041	0.972	0.896	1.056	RA	CeD,SSc
1	8058879	rs115134798	0.825805509	1.007	1.005	1.009	1	1.054	0	Inf	T1D	0.876415566	0.549773565	0.993169647	1.054	0.887	1.252	0.991	0.121	8.128	T1D	CeD,SSc
1	8060551	rs4908723	0.851567834	0.997	0.996	0.997	0.432263285	0.959	0.865	1.064	CeD	0.338995587	1	0.103825851	1.017	0	Inf	0.959	0.913	1.009	RA	CeD
1	8063528	rs12088110	0.560058981	0.992	0.991	0.992	0.473728612	0.97	0.894	1.053	CeD	0.774335181	0.759774653	0.537836014	1.005	0.972	1.039	0.97	0.882	1.068	RA	CeD
1	8064578	rs72634228	0.64933577	0.994	0.993	0.994	0.417659325	0.972	0.907	1.041	CeD,SSc	0.694163277	0.685009225	0.479517582	1.007	0.974	1.04	0.972	0.898	1.052	RA	CeD,SSc
1	8066914	rs225100	0.368227505	1.012	1.012	1.013	0.410457071	1.03	0.96	1.105	SSc,T1D	0.594518971	0.446718449	0.556325954	1.03	0.955	1.111	0.989	0.952	1.027	SSc,T1D	CeD
1	8072466	rs9756	0.683670508	0.994	0.994	0.995	0.45959672	0.973	0.904	1.047	CeD,SSc	0.691079715	0.622496934	0.523238965	1.008	0.975	1.042	0.973	0.893	1.059	RA	CeD,SSc
1	8072735	rs41278968	0.958023903	0.997	0.992	1.003	1	1.033	0	Inf	CeD,SSc	0.911280828	1	0.609514996	1.033	0	Inf	0.968	0.854	1.097	CeD,SSc	RA
1	8072940	rs74761277	0.752114441	0.98	0.972	0.988	1	0.935	0	Inf	CeD,SSc	0.978818594	0.80136647	1	1.022	0.863	1.211	0.935	0	Inf	RA	CeD,SSc
1	8074872	rs397349	0.663535812	0.992	0.991	0.992	0.015921219	1.085	1.015	1.159	CeD	0.004335071	0.002444599	0.206396806	1.085	1.029	1.143	0.971	0.927	1.017	CeD	RA,SSc,T1D
1	8075894	rs370812	0.380900681	1.012	1.012	1.013	0.411200222	1.03	0.96	1.105	SSc,T1D	0.596121193	0.447460395	0.557979702	1.03	0.955	1.111	0.989	0.953	1.026	SSc,T1D	CeD
1	8075934	rs2294889	0.740937761	0.994	0.993	0.994	0.010938726	1.089	1.02	1.163	CeD	0.003452158	0.001628245	0.239592553	1.089	1.033	1.149	0.971	0.925	1.02	CeD	RA,SSc,T1D
1	8076085	rs6704330	0.636969994	0.993	0.993	0.994	0.417165291	0.972	0.906	1.042	CeD,SSc	0.677596171	0.655300379	0.478998875	1.008	0.975	1.041	0.972	0.897	1.052	RA	CeD,SSc
1	8078309	rs400736	0.574771703	1.008	1.007	1.008	0.506265333	1.067	0.881	1.291	SSc	0.613843513	0.540922419	0.48562595	1.067	0.867	1.313	0.987	0.951	1.024	SSc	CeD
1	8078569	rs12735338	0.736623719	0.993	0.993	0.994	0.011695929	1.089	1.019	1.163	CeD	0.003518357	0.00175032	0.227707526	1.089	1.032	1.148	0.97	0.924	1.019	CeD	RA,SSc,T1D
1	8079301	rs10489450	0.780315175	0.995	0.994	0.995	0.008602104	1.092	1.023	1.166	CeD	0.002941092	0.001256725	0.259182856	1.092	1.035	1.152	0.972	0.924	1.021	CeD	RA,SSc,T1D
1	8079494	rs442862	0.390122183	1.012	1.012	1.012	0.223043318	1.037	0.978	1.1	SSc,T1D	0.425084727	0.253384712	0.572429376	1.037	0.974	1.104	0.989	0.953	1.027	SSc,T1D	CeD
1	8084051	rs371452	0.388698105	1.012	1.012	1.013	0.398794912	1.019	0.975	1.065	RA,SSc,T1D	0.547997401	0.43505277	0.497966425	1.019	0.972	1.069	0.987	0.951	1.025	RA,SSc,T1D	CeD
1	8084213	rs4274087	0.560800667	0.992	0.991	0.992	0.462264306	0.97	0.895	1.052	CeD	0.745878076	0.718898772	0.525999541	1.006	0.973	1.04	0.97	0.883	1.065	RA	CeD
1	8084355	rs28624	0.605189934	0.99	0.989	0.991	0.016935906	1.084	1.015	1.159	CeD	0.004120938	0.002614321	0.182248744	1.084	1.029	1.143	0.97	0.927	1.014	CeD	RA,SSc,T1D
1	8085328	rs408320	0.374498962	1.013	1.012	1.013	0.242057751	1.036	0.976	1.1	SSc,T1D	0.446192059	0.273611687	0.570859056	1.036	0.972	1.104	0.989	0.953	1.027	SSc,T1D	CeD
1	8092275	rs79134628	0.041529921	0.94	0.938	0.941	0.020840166	0.886	0.799	0.982	CeD	0.094302719	0.684113814	0.027773049	1.031	0.889	1.197	0.886	0.795	0.987	SSc	CeD
1	8093432	rs72634234	0.271276196	0.985	0.984	0.985	0.255622171	0.964	0.906	1.027	CeD	0.608019153	1	0.608019153	NA	NA	NA	0.964	0.839	1.108		CeD
1	8094268	rs7513370	0.30757052	0.986	0.985	0.986	0.438726518	0.97	0.897	1.048	CeD	0.807491117	0.868806523	0.51531192	1.012	0.878	1.167	0.97	0.884	1.064	SSc	CeD
1	8094854	rs11121070	0.33981217	0.987	0.986	0.987	0.430110671	0.97	0.898	1.047	CeD	0.809196522	0.888967311	0.50601951	1.01	0.879	1.16	0.97	0.885	1.062	SSc	CeD
1	8095486	rs225131	0.704937216	0.993	0.992	0.993	0.016479717	1.084	1.015	1.158	CeD	0.004312357	0.002537883	0.197631957	1.084	1.029	1.142	0.966	0.917	1.018	CeD	RA,T1D
1	8095500	rs225132	0.851402773	0.996	0.996	0.997	0.014010377	1.086	1.017	1.159	CeD	0.004924678	0.002128014	0.273957297	1.086	1.03	1.144	0.968	0.912	1.026	CeD	RA,T1D
1	8097145	rs7522911	0.663749212	0.991	0.99	0.992	0.051212897	1.079	1	1.165	CeD	0.017887597	0.008816645	0.291313508	1.079	1.019	1.142	0.967	0.908	1.029	CeD	RA,T1D
1	8098462	rs225133	0.300564963	0.986	0.985	0.986	0.473858986	0.971	0.895	1.053	CeD	1	1	1	NA	NA	NA	0.971	0	Inf		CeD
1	8100173	rs6577459	0.710968789	0.993	0.992	0.994	0.016258753	1.086	1.015	1.161	CeD	0.005578766	0.002500936	0.268569982	1.086	1.029	1.145	0.972	0.924	1.022	CeD	RA,SSc,T1D
1	8100451	rs1883679	0.811354102	0.995	0.995	0.996	0.011526328	1.089	1.019	1.164	CeD	0.004319633	0.00172291	0.291671862	1.089	1.032	1.149	0.968	0.911	1.028	CeD	RA,T1D
1	8106201	rs12757968	0.887852958	0.997	0.997	0.998	0.012707641	1.087	1.018	1.162	CeD	0.005503524	0.001914603	0.345444166	1.087	1.031	1.147	0.97	0.909	1.034	CeD	RA,T1D
1	8109836	rs34823376	0.04532112	0.959	0.958	0.96	0.217904888	1.119	0.936	1.338	CeD	0.087330823	0.045795581	0.376925648	1.119	1.002	1.25	0.97	0.907	1.038	CeD	RA,T1D
1	8111839	rs2050198	0.798126939	0.995	0.994	0.996	0.01427143	1.086	1.017	1.161	CeD	0.005330617	0.002171022	0.293792006	1.086	1.03	1.146	0.972	0.923	1.024	CeD	RA,SSc,T1D
1	8115442	rs55911823	0.873247947	1.005	1.003	1.008	1	1.05	0	Inf	T1D	0.981877775	1	0.815762055	1.05	0	Inf	0.991	0.914	1.073	T1D	RA
1	8119251	rs4908724	0.698959348	0.993	0.992	0.993	0.020423391	1.083	1.012	1.159	CeD	0.006585837	0.003205487	0.253124327	1.083	1.027	1.143	0.971	0.924	1.021	CeD	RA,SSc,T1D
1	8119397	rs74441036	0.342681352	0.974	0.973	0.976	0.155886441	0.903	0.785	1.04	T1D	0.471076729	0.870318135	0.195229773	1.012	0.877	1.168	0.903	0.774	1.054	SSc	T1D
1	8119714	rs225103	0.42156705	0.989	0.988	0.989	0.082862986	0.894	0.787	1.015	SSc	0.225689699	1	0.225689699	NA	NA	NA	0.894	0.745	1.072		SSc
1	8123062	rs225109	0.219057881	1.018	1.017	1.018	0.141357208	1.025	0.992	1.058	RA,SSc,T1D	0.350103839	0.164612874	0.660832103	1.025	0.99	1.06	0.992	0.955	1.03	RA,SSc,T1D	CeD
1	8123684	rs225110	0.255337406	1.016	1.016	1.017	0.170473828	1.024	0.99	1.058	RA,SSc,T1D	0.370130217	0.196627785	0.600013653	1.024	0.988	1.06	0.99	0.954	1.028	RA,SSc,T1D	CeD
1	8129507	rs12748993	0.686164656	0.992	0.991	0.993	0.018836011	1.084	1.013	1.159	CeD	0.005390005	0.002934959	0.220073822	1.084	1.028	1.143	0.97	0.925	1.018	CeD	RA,SSc,T1D
1	8130254	rs34501555	0.015033587	0.947	0.946	0.948	0.030527694	1.176	1.015	1.363	CeD	0.006075029	0.004977118	0.148693572	1.176	1.05	1.318	0.966	0.921	1.013	CeD	RA,SSc,T1D
1	8131757	rs6682378	0.387260946	0.988	0.988	0.988	0.418924239	0.969	0.898	1.046	CeD	0.919315413	1	0.919315413	NA	NA	NA	0.969	0.529	1.775		CeD
1	8132462	rs12730860	0.758241164	0.994	0.993	0.995	0.013730628	1.087	1.017	1.162	CeD	0.005000678	0.002082015	0.284917267	1.087	1.031	1.147	0.972	0.924	1.024	CeD	RA,SSc,T1D
1	8133352	rs7539255	0.731347166	0.993	0.993	0.994	0.018740003	1.084	1.014	1.16	CeD	0.006274798	0.002918673	0.263081534	1.084	1.028	1.144	0.968	0.913	1.025	CeD	RA,T1D
1	8139631	rs55755756	0.382698241	0.969	0.966	0.971	0.491072387	0.926	0.744	1.152	CeD	0.455181777	0.64507762	0.249700603	1.045	0.865	1.263	0.926	0.813	1.055	SSc,T1D	CeD
1	8140693	rs72634253	0.847679682	1.004	1.003	1.005	1	1.017	0	Inf	CeD,T1D	0.887845325	1	0.565473489	1.017	0	Inf	0.986	0.941	1.034	CeD,T1D	RA
1	8145294	rs12758337	0.301196221	1.015	1.014	1.015	0.364681656	1.019	0.978	1.063	RA,SSc,T1D	0.61198465	0.400665319	0.652160699	1.019	0.975	1.066	0.991	0.955	1.029	RA,SSc,T1D	CeD
1	8146619	rs72634255	0.896289691	0.994	0.99	0.998	0.971658777	0.936	0.025	35.075	CeD	0.652322339	1	0.292707362	1.029	0	Inf	0.936	0.829	1.058	RA	CeD
1	8149549	rs55634431	0.236605239	1.017	1.017	1.018	0.302262919	1.034	0.97	1.102	SSc,T1D	0.602818427	0.336692199	0.755984784	1.034	0.966	1.107	0.994	0.956	1.033	SSc,T1D	CeD
1	8149700	rs79146474	0.754206069	0.984	0.978	0.989	1	0.952	0	Inf	RA	0.90089831	0.863804136	0.682137682	1.028	0.747	1.416	0.952	0.753	1.204	CeD,SSc	RA
1	8149779	rs72634257	0.394626991	0.97	0.967	0.972	0.490844744	0.926	0.745	1.152	CeD	0.459332467	0.654534832	0.249579294	1.043	0.868	1.253	0.926	0.813	1.055	SSc,T1D	CeD
1	8150638	rs72634258	0.671296978	0.992	0.991	0.992	0.047636991	1.075	1.001	1.154	CeD	0.016196611	0.008135434	0.281186148	1.075	1.019	1.134	0.972	0.922	1.024	CeD	RA,SSc,T1D
1	8151340	rs77573893	0.163603108	0.938	0.934	0.942	0.217840923	0.921	0.808	1.05	CeD,T1D	0.530058376	1	0.530058376	NA	NA	NA	0.921	0.713	1.19		CeD,T1D
1	8152656	rs80038548	0.648143979	1.016	1.014	1.019	1	1.044	0	Inf	CeD	0.739500281	0.599067955	0.620363669	1.044	0.889	1.226	0.925	0.678	1.26	CeD	SSc
1	8152879	rs72634262	0.455724676	0.99	0.99	0.99	0.649496081	0.983	0.913	1.059	CeD,T1D	0.942417986	0.953023839	0.713974455	1.001	0.97	1.033	0.983	0.896	1.078	RA	CeD,T1D
1	8154289	rs10864326	0.420503291	0.989	0.988	0.989	0.567277372	0.982	0.922	1.046	CeD,T1D	0.919330221	0.989621037	0.632800069	1	0.968	1.033	0.982	0.91	1.059	RA	CeD,T1D
1	8154547	rs10864327	0.386975374	0.988	0.987	0.988	0.532169004	0.981	0.925	1.041	CeD,T1D	0.90393304	0.99586741	0.59749363	1	0.967	1.034	0.981	0.915	1.053	RA	CeD,T1D
1	8160655	rs114601387	0.304362928	0.962	0.959	0.964	0.884177886	0.945	0.443	2.016	RA	1	1	1	NA	NA	NA	0.945	0	Inf		RA
1	8163122	rs4908727	0.73756208	0.994	0.993	0.994	0.073934312	1.068	0.994	1.149	CeD	0.036015466	0.013288829	0.441519208	1.068	1.014	1.126	0.964	0.879	1.058	CeD	RA
1	8163858	rs12067391	0.670923318	0.992	0.991	0.993	0.078878101	1.069	0.992	1.151	CeD	0.034845242	0.01429183	0.394658742	1.069	1.013	1.127	0.963	0.882	1.051	CeD	RA
1	8164368	rs6689067	0.241683938	0.983	0.983	0.984	0.571297054	0.982	0.921	1.046	CeD,T1D	1	1	1	NA	NA	NA	0.982	0	Inf		CeD,T1D
1	8164403	rs6697457	0.163130624	0.98	0.98	0.98	0.491816713	0.981	0.927	1.037	CeD,T1D	1	1	1	NA	NA	NA	0.981	0	Inf		CeD,T1D
1	8164797	rs111246111	0.761471623	0.99	0.988	0.992	1	1.074	0	Inf	SSc	0.72345791	0.564082223	0.630723069	1.074	0.843	1.367	0.974	0.876	1.084	SSc	CeD,T1D
1	8165247	rs4573544	0.198515011	1.02	1.019	1.02	0.222172918	1.023	0.986	1.062	RA,SSc,T1D	0.585074184	0.252455123	0.957805662	1.023	0.984	1.065	0.999	0.959	1.04	RA,SSc,T1D	CeD
1	8165400	rs13374405	0.400636362	0.988	0.988	0.989	0.531633986	0.981	0.925	1.041	CeD,T1D	0.900793171	0.986736132	0.596952538	1	0.968	1.034	0.981	0.915	1.052	RA	CeD,T1D
1	8165574	rs13374333	0.386274303	0.988	0.988	0.988	0.501374079	0.981	0.927	1.038	CeD,T1D	0.886667471	0.995083662	0.566197616	1	0.968	1.033	0.981	0.918	1.048	RA	CeD,T1D
1	8165719	rs7553544	0.246765142	1.017	1.017	1.018	0.333530672	1.02	0.98	1.063	RA,SSc,T1D	0.664447552	0.36891181	0.820560089	1.02	0.977	1.066	0.996	0.959	1.034	RA,SSc,T1D	CeD
1	8165745	rs79778556	0.234939908	1.026	1.025	1.027	0.300223233	1.049	0.958	1.15	RA	0.682925248	0.334578301	0.951994085	1.049	0.952	1.157	0.998	0.942	1.058	RA	CeD
1	8168564	rs10864330	0.26873888	1.016	1.016	1.017	0.408190619	1.019	0.975	1.064	RA,SSc,T1D	0.705155619	0.444454554	0.761570005	1.019	0.972	1.068	0.994	0.957	1.033	RA,SSc,T1D	CeD
1	8168634	rs11121090	0.281346126	1.016	1.016	1.016	0.378559757	1.019	0.977	1.064	RA,SSc,T1D	0.682538591	0.414701757	0.767247188	1.019	0.973	1.068	0.994	0.958	1.033	RA,SSc,T1D	CeD
1	8168808	rs4601608	0.282036356	1.015	1.015	1.016	0.413823979	1.018	0.975	1.063	RA,SSc,T1D	0.718682446	0.450077985	0.780281551	1.018	0.972	1.067	0.995	0.958	1.033	RA,SSc,T1D	CeD
1	8170654	rs12138545	0.392513909	0.988	0.988	0.988	0.509208633	0.981	0.926	1.039	CeD,T1D	0.889468118	0.989800646	0.574189051	1	0.968	1.034	0.981	0.917	1.049	RA	CeD,T1D
1	8172492	rs6665452	0.012536668	0.949	0.948	0.949	0.042961301	0.948	0.9	0.998	RA,SSc	0.012403724	0.032001849	0.052449372	1.126	1.01	1.255	0.948	0.898	1.001	CeD	RA,SSc
1	8173369	rs7524424	0.797518313	0.995	0.994	0.996	0.057940322	1.071	0.998	1.15	CeD	0.028518839	0.010115787	0.439409056	1.071	1.016	1.129	0.964	0.877	1.059	CeD	RA
1	8173796	rs6682709	0.499358399	0.987	0.987	0.988	0.117501959	1.064	0.984	1.151	CeD	0.03963291	0.02244464	0.293137639	1.064	1.009	1.123	0.959	0.888	1.037	CeD	RA
1	8174083	rs4268374	0.911576575	0.998	0.997	0.999	0.038119382	1.076	1.004	1.153	CeD	0.02209311	0.006356561	0.517427335	1.076	1.021	1.134	0.966	0.869	1.073	CeD	RA
1	8174197	rs4418631	0.248499703	1.017	1.016	1.017	0.348144911	1.02	0.979	1.062	RA,SSc,T1D	0.653853057	0.383852403	0.765803326	1.02	0.976	1.066	0.994	0.956	1.033	RA,SSc,T1D	CeD
1	8175947	rs11585109	0.332908223	0.986	0.985	0.986	0.020473565	0.873	0.779	0.979	SSc	0.062580393	1	0.062580393	NA	NA	NA	0.873	0.758	1.007		SSc
1	8175993	rs61772739	0.090294697	1.047	1.046	1.049	0.277213405	1.039	0.97	1.112	RA,SSc,T1D	0.651457963	0.651457963	1	1.039	0.881	1.224	NA	NA	NA	RA,SSc,T1D
1	8176194	rs11581227	0.380989562	0.988	0.987	0.988	0.012616853	0.867	0.774	0.97	SSc	0.082839435	0.957834458	0.016875426	1.001	0.969	1.034	0.867	0.771	0.975	RA	SSc
1	8176626	rs12134193	0.342838226	1.021	1.02	1.022	0.404163015	1.045	0.942	1.16	RA	0.735928633	0.440427328	0.835663927	1.045	0.934	1.169	0.994	0.938	1.053	RA	CeD
1	8176737	rs113735563	0.893894062	0.992	0.985	0.999	1	1.072	0	Inf	CeD	0.775649995	0.410106304	1	1.072	0.909	1.264	0.975	0	Inf	CeD	RA,SSc,T1D
1	8177028	rs12124756	0.412409764	0.989	0.988	0.989	0.441829364	0.97	0.897	1.049	CeD	0.819642511	0.917518935	0.504790834	1.002	0.969	1.035	0.97	0.886	1.061	RA	CeD
1	8177564	rs7537362	0.744487441	0.994	0.993	0.995	0.048638284	1.073	1	1.151	CeD	0.023530945	0.008325504	0.425465529	1.073	1.018	1.131	0.964	0.882	1.054	CeD	RA
1	8177565	rs34617986	0.219645023	1.018	1.017	1.018	0.336077474	1.02	0.979	1.063	RA,SSc,T1D	0.688399421	0.371521008	0.870295368	1.02	0.976	1.066	0.997	0.959	1.036	RA,SSc,T1D	CeD
1	8177632	rs7514098	0.685107476	0.992	0.992	0.993	0.070711097	1.069	0.994	1.15	CeD	0.029928352	0.012640357	0.372348149	1.069	1.014	1.127	0.968	0.9	1.04	CeD	RA,SSc
1	8178526	rs7551900	0.234196838	1.017	1.017	1.018	0.338282921	1.02	0.98	1.062	RA,SSc,T1D	0.662517737	0.3737792	0.805563684	1.02	0.977	1.065	0.995	0.957	1.034	RA,SSc,T1D	CeD
1	8178624	rs7540528	0.315013158	1.015	1.014	1.015	0.160551414	1.041	0.984	1.102	SSc,T1D	0.413124103	0.185767134	0.747806732	1.041	0.981	1.106	0.994	0.956	1.032	SSc,T1D	CeD
1	8178708	rs9434991	0.361085843	0.983	0.982	0.983	0.280243052	0.971	0.919	1.025	RA,T1D	0.215977037	0.411734671	0.134800483	1.033	0.957	1.115	0.971	0.933	1.009	CeD	RA,T1D
1	8179392	rs9434992	0.701359374	0.993	0.992	0.993	0.049769461	1.073	1	1.151	CeD	0.022109074	0.008540866	0.385423519	1.073	1.018	1.131	0.973	0.914	1.036	CeD	RA,T1D
1	8179744	rs9434993	0.078595142	0.961	0.96	0.962	0.06178869	1.153	0.993	1.339	CeD	0.024482199	0.01086876	0.341482631	1.153	1.033	1.286	0.961	0.886	1.043	CeD	RA,SSc
1	8180097	rs7523227	0.753681183	0.994	0.993	0.995	0.042490414	1.075	1.002	1.154	CeD	0.020107632	0.0071671	0.4109105	1.075	1.02	1.134	0.973	0.912	1.039	CeD	RA,T1D
1	8180124	rs9651154	0.182220041	1.021	1.02	1.021	0.234290141	1.023	0.985	1.062	RA,SSc,T1D	0.564319355	0.564319355	1	1.023	0.947	1.106	NA	NA	NA	RA,SSc,T1D
1	8180210	rs7523335	0.736336519	0.994	0.993	0.994	0.045935534	1.075	1.001	1.153	CeD	0.023010264	0.007813689	0.441553102	1.075	1.019	1.133	0.974	0.911	1.042	CeD	RA,T1D
1	8181060	rs2045248	0.358721448	0.987	0.987	0.988	0.382484136	0.968	0.901	1.041	CeD	0.785589389	0.952670083	0.442368487	1.001	0.969	1.034	0.968	0.892	1.051	RA	CeD
1	8181227	rs12711516	0.632854269	1.007	1.006	1.007	0.4766388	1.023	0.961	1.09	RA,SSc	0.591550602	0.512098591	0.481148589	1.023	0.956	1.096	0.986	0.949	1.025	RA,SSc	CeD
1	8181599	rs4908731	0.294028692	0.986	0.985	0.986	0.308826173	0.966	0.904	1.032	CeD	0.71370289	1	0.71370289	NA	NA	NA	0.966	0.803	1.162		CeD
1	8182535	rs6577466	0.376072012	0.988	0.987	0.988	0.36446741	0.968	0.902	1.039	CeD	0.492895158	0.998871578	0.182683644	1.015	0	842734849.9	0.968	0.922	1.016	SSc	CeD
1	8182588	rs6577467	0.352777989	0.987	0.987	0.987	0.347932676	0.967	0.902	1.037	CeD	0.474930817	0.989063424	0.17399723	1.016	0.101	10.263	0.967	0.922	1.015	SSc	CeD
1	8185902	rs35223180	0.885955525	0.997	0.996	0.998	0.058734859	1.072	0.997	1.153	CeD	0.036399944	0.010270676	0.578558873	1.072	1.017	1.131	0.976	0.894	1.064	CeD	RA,T1D
1	8185985	rs9434608	0.764169443	1.005	1.004	1.005	0.449193714	1.037	0.944	1.14	CeD	0.479950351	0.220621697	0.793032861	1.037	0.978	1.099	0.984	0.873	1.109	CeD	T1D
1	8186775	rs56296862	0.42700279	0.958	0.953	0.964	0.401153016	0.923	0.765	1.113	CeD,T1D	0.459330137	0.808573781	0.202031106	1.077	0.59	1.966	0.923	0.816	1.044	SSc	CeD,T1D
1	8186839	rs61774165	0.502786968	0.988	0.988	0.989	0.245775774	1.094	0.94	1.273	CeD	0.207950965	0.052750123	1	1.094	0.999	1.198	0.981	0	Inf	CeD	T1D
1	8187211	rs4908736	0.869862854	1.004	1.003	1.004	1	0.987	0	Inf	T1D	0.995736481	0.98683801	0.921215457	1.005	0.551	1.833	0.987	0.762	1.279	CeD,RA	T1D
1	8188173	rs9435005	0.992235478	1	0.998	1.003	0.884855864	0.956	0.522	1.751	RA,SSc	0.811192043	0.509681885	0.887497587	1.031	0.942	1.129	0.956	0.515	1.777	CeD	RA,SSc
1	8188455	rs9434612	0.578813611	1.021	1.019	1.024	0.918881568	0.699	0.001	687.479	SSc	0.565218717	0.500689519	0.455562962	1.058	0.898	1.248	0.699	0.273	1.79	CeD	SSc
1	8188623	rs9435006	0.613138162	0.992	0.992	0.993	0.788411917	0.976	0.814	1.169	CeD	0.770309855	0.983313107	0.411022385	1.004	0.718	1.403	0.976	0.92	1.035	RA,SSc	CeD
1	8188694	rs61774166	0.190329805	1.031	1.03	1.032	0.51585772	1.05	0.907	1.215	CeD	1	1	1	1.05	0	Inf	NA	NA	NA	CeD
1	8189854	rs7527904	0.570162733	0.992	0.991	0.992	0.665979329	0.973	0.861	1.1	CeD	0.707263692	0.989175931	0.344159654	1.003	0.612	1.646	0.973	0.92	1.029	RA,SSc	CeD
1	8190101	rs7527916	0.798897862	0.996	0.996	0.997	0.850112947	0.977	0.764	1.249	CeD	0.739568623	0.835379387	0.444958365	1.007	0.94	1.08	0.977	0.919	1.038	RA,SSc	CeD
1	8191204	rs12736361	0.986664032	1	1	1.001	1	0.99	0	Inf	CeD,T1D	0.892290257	0.794407584	0.721753607	1.009	0.941	1.083	0.99	0.939	1.045	RA	CeD,T1D
1	8191792	rs12136685	0.919206485	0.999	0.998	0.999	1	0.99	0	Inf	CeD	0.979539391	0.960925008	0.83737225	1.005	0.832	1.213	0.99	0.895	1.094	RA	CeD
1	8191820	rs12133365	0.937577017	0.999	0.998	0.999	1	0.989	0	Inf	CeD	0.977690525	0.949020761	0.839121158	1.005	0.859	1.176	0.989	0.893	1.097	RA	CeD
1	8191889	rs12144409	0.913814225	0.998	0.998	0.999	1	0.989	0	Inf	CeD,SSc	0.967133112	0.754821371	1	1.005	0.972	1.04	0.989	0	Inf	RA	CeD,SSc
1	8191998	rs11121104	0.79585692	0.996	0.996	0.997	0.982557884	0.981	0.172	5.577	CeD	0.717935012	0.677757436	0.51710827	1.018	0.936	1.107	0.981	0.925	1.04	T1D	CeD
1	8192095	rs11121105	0.978981828	1	0.999	1	1	0.986	0	Inf	CeD,SSc	0.972133782	0.773406885	1	1.005	0.973	1.038	0.986	0	Inf	RA	CeD,SSc
1	8192626	rs7534867	0.966382713	0.999	0.999	1	1	0.974	0	Inf	SSc	0.975853825	1	0.788450308	1.004	0	Inf	0.974	0.806	1.178	RA	SSc
1	8192925	rs12566369	0.981556512	1	0.999	1	1	0.99	0	Inf	CeD	0.971647356	0.903334685	0.854082943	1.005	0.922	1.097	0.99	0.885	1.106	RA,SSc	CeD
1	8193294	rs1542387	0.952825075	1.001	1	1.001	1	0.987	0	Inf	CeD	0.876580096	0.724627585	0.7538913	1.012	0.947	1.081	0.987	0.907	1.073	RA	CeD
1	8193432	rs6677033	0.675495987	0.994	0.994	0.994	0.955483781	0.986	0.61	1.595	CeD,T1D	0.956958539	0.722095806	0.998939161	1.006	0.973	1.04	0.986	0	568191870.2	RA	CeD,T1D
1	8193791	rs6577471	0.966879562	1.001	1	1.001	1	0.989	0	Inf	CeD	0.964006969	0.861394382	0.863698485	1.006	0.936	1.082	0.989	0.874	1.119	RA,SSc	CeD
1	8193868	rs7531634	0.686400309	0.994	0.994	0.995	0.972954236	0.986	0.447	2.176	CeD,T1D	0.840171548	0.956854772	0.51301873	1.005	0.84	1.202	0.986	0.947	1.028	RA	CeD,T1D
1	8194500	rs114605563	0.587014936	0.973	0.968	0.978	1	0.943	0	Inf	CeD,SSc	1	1	1	NA	NA	NA	0.943	0	Inf		CeD,SSc
1	8195020	rs9435013	0.583704933	0.992	0.991	0.992	1	0.992	0	Inf	CeD,RA,SSc	1	1	1	NaN	NaN	NaN	0.992	0	Inf		CeD,RA,SSc
1	8195226	rs7529511	0.71994893	0.995	0.994	0.995	1	0.988	0	Inf	CeD	1	1	1	NA	NA	NA	0.988	0	Inf		CeD
1	8195724	rs10746477	0.339719303	0.985	0.985	0.986	0.858164975	0.981	0.792	1.215	CeD,SSc	1	1	1	NA	NA	NA	0.981	0	Inf		CeD,SSc
1	8198105	rs78767192	0.685176791	0.977	0.971	0.984	1	0.947	0	Inf	CeD	0.999762832	0.978299962	1	1.002	0.872	1.151	0.947	0	Inf	RA	CeD
1	8199263	rs7542367	0.490915601	0.986	0.985	0.987	0.511861871	0.969	0.883	1.064	RA,SSc	0.518302869	0.808651694	0.244580424	1.021	0.863	1.208	0.969	0.92	1.022	T1D	RA,SSc
1	8200578	rs9434618	0.023390714	0.928	0.926	0.93	0.113831036	0.905	0.799	1.024	CeD	0.299935904	1	0.299935904	NA	NA	NA	0.905	0.749	1.093		CeD
1	8200690	rs6701300	0.193765591	0.981	0.981	0.982	0.440980289	0.979	0.929	1.033	CeD,SSc,T1D	0.958619488	1	0.958619488	NA	NA	NA	0.979	0.447	2.148		CeD,SSc,T1D
1	8204596	rs78924983	0.314718084	0.96	0.956	0.963	1	0.961	0	Inf	RA,SSc	0.736571839	0.368693298	1	1.12	0.875	1.435	0.961	0	Inf	CeD	RA,SSc
1	8214803	rs2100516	0.022384003	0.965	0.964	0.965	0.068367372	0.967	0.934	1.002	RA,T1D	0.104902653	0.704364669	0.030838316	1.027	0.897	1.175	0.967	0.939	0.997	SSc	RA,T1D
1	8217303	rs11121117	0.387854726	0.987	0.986	0.987	0.224995916	0.95	0.873	1.032	T1D	0.314368178	0.870618067	0.107052261	1.008	0.916	1.109	0.95	0.892	1.011	CeD,SSc	T1D
1	8217385	rs11121118	0.19519611	0.979	0.978	0.979	0.210014818	0.949	0.874	1.03	T1D	0.372485986	0.459543973	0.259135186	1.037	0.942	1.14	0.949	0.866	1.04	SSc	T1D
1	8217477	rs11121119	0.403442098	0.987	0.987	0.988	0.230170872	0.95	0.873	1.033	T1D	0.312535476	0.843064393	0.109636539	1.009	0.926	1.099	0.95	0.892	1.012	CeD,SSc	T1D
1	8217608	rs12728448	0.4049795	0.987	0.987	0.988	0.230170872	0.95	0.873	1.033	T1D	0.311764103	0.840111987	0.109636539	1.009	0.926	1.099	0.95	0.892	1.012	CeD,SSc	T1D
1	8217964	rs11121123	0.152405787	0.976	0.976	0.977	0.21133921	0.949	0.874	1.03	T1D	0.516375369	1	0.516375369	NA	NA	NA	0.949	0.809	1.112		T1D
1	8218206	rs7524007	0.41004977	0.987	0.987	0.988	0.21627995	0.949	0.874	1.031	T1D	0.28558069	0.792538982	0.102707156	1.01	0.937	1.089	0.949	0.892	1.01	CeD,SSc	T1D
1	8259475	rs72635712	0.628894142	0.991	0.991	0.992	1	1.034	0	Inf	SSc	0.847189036	0.50088904	1	1.034	0.938	1.141	0.982	0	Inf	SSc	T1D
1	8260756	rs11588420	0.738550486	0.994	0.994	0.995	1	0.983	0	Inf	T1D	0.918778962	0.812227507	0.769558768	1.029	0.815	1.298	0.983	0.874	1.105	SSc	T1D
1	8260834	rs11587140	0.869447003	0.997	0.997	0.998	0.794792506	1.049	0.73	1.507	SSc	0.627701603	0.402643683	0.678535895	1.049	0.938	1.174	0.989	0.939	1.042	SSc	RA,T1D
1	8268095	rs11121129	0.526258807	1.01	1.009	1.01	0.283058406	1.032	0.974	1.095	CeD,SSc	0.39126764	0.324711214	0.39439845	1.032	0.969	1.1	0.978	0.93	1.029	CeD,SSc	T1D
1	8268620	rs6661746	0.464083538	1.011	1.011	1.012	0.282935678	1.032	0.974	1.093	CeD,SSc	0.438879963	0.324579718	0.469166728	1.032	0.969	1.098	0.981	0.932	1.033	CeD,SSc	T1D
1	8268715	rs6701941	0.450106494	1.012	1.011	1.012	0.281672205	1.032	0.975	1.092	CeD,SSc	0.440593095	0.323225644	0.473952846	1.032	0.97	1.097	0.981	0.932	1.033	CeD,SSc	T1D
1	8268913	rs6687168	0.48928696	1.011	1.01	1.011	0.28481814	1.032	0.974	1.094	CeD,SSc	0.439195272	0.326596014	0.46678338	1.032	0.969	1.1	0.981	0.932	1.033	CeD,SSc	T1D
1	8284497	rs11589993	0.869280591	1.003	1.002	1.003	0.984377987	0.971	0.049	19.243	T1D	0.658717249	1	0.297950473	1.039	0	Inf	0.971	0.918	1.027	SSc	T1D
1	8285186	rs423909	0.762342569	0.995	0.994	0.995	0.40059754	0.957	0.864	1.06	T1D	0.256151259	0.739776648	0.094624708	1.069	0.72	1.588	0.957	0.909	1.008	SSc	T1D
1	8357221	rs11121152	0.752714418	0.995	0.995	0.996	0.408273528	1.063	0.919	1.23	SSc	0.322922235	0.09683587	1	1.063	0.989	1.144	0.991	0	Inf	SSc	RA,T1D
1	8394236	rs12711517	0.873236863	0.998	0.997	0.998	0.699381968	1.046	0.831	1.318	SSc	0.679758876	0.351803346	0.897545221	1.046	0.951	1.152	0.995	0.921	1.075	SSc	RA,T1D
1	8421203	rs13596	0.798714524	1.004	1.003	1.004	0.747809513	1.022	0.895	1.167	CeD,SSc	0.823436092	0.786598755	0.595116969	1.022	0.873	1.196	0.987	0.942	1.035	CeD,SSc	T1D
1	8422676	rs2252865	0.434413964	1.011	1.011	1.012	0.833274134	1.019	0.859	1.208	CeD,SSc	0.792460174	0.864662652	0.496691741	1.019	0.825	1.258	0.984	0.939	1.031	CeD,SSc	T1D
1	8423510	rs10779702	0.424520039	1.011	1.011	1.012	0.831067961	1.018	0.864	1.2	CeD,SSc	0.762729442	0.862671566	0.458911978	1.018	0.831	1.247	0.983	0.938	1.029	CeD,SSc	T1D
1	8432136	rs894875	0.593989447	1.007	1.007	1.007	1	1.015	0	Inf	RA,SSc	0.780003773	1	0.415023785	1.015	0	Inf	0.981	0.936	1.028	RA,SSc	T1D
1	8436802	rs6678140	0.598109497	1.008	1.007	1.008	1	0.976	0	Inf	T1D	0.675255876	1	0.311874006	1.017	0	Inf	0.976	0.931	1.023	RA	T1D
1	8439625	rs2708633	0.560972422	1.008	1.008	1.009	0.885212534	1.017	0.814	1.27	RA,SSc	0.687714581	0.911179669	0.354185871	1.017	0.762	1.356	0.978	0.933	1.025	RA,SSc	T1D
1	8445360	rs3765971	0.430446207	1.012	1.011	1.012	0.66994241	1.024	0.919	1.141	RA	0.526709438	0.34582281	0.587034702	1.024	0.975	1.075	0.982	0.92	1.049	RA	SSc,T1D
1	8447404	rs2708630	0.511751955	1.01	1.01	1.01	0.719670284	1.02	0.916	1.136	RA,SSc	0.679161632	0.760468587	0.414536106	1.02	0.899	1.157	0.981	0.936	1.028	RA,SSc	T1D
1	8447722	rs2120461	0.607641639	1.008	1.008	1.009	0.91642724	1.019	0.717	1.448	RA	0.679665605	0.48052895	0.65693963	1.019	0.967	1.074	0.984	0.916	1.057	RA	SSc,T1D
1	8448404	rs11121178	0.568098337	1.009	1.009	1.01	0.688472071	1.023	0.915	1.143	RA,SSc	0.667563781	0.731243476	0.417551139	1.023	0.898	1.165	0.981	0.936	1.028	RA,SSc	T1D
1	8452725	rs2661863	0.732906886	1.005	1.005	1.005	1	0.979	0	Inf	T1D	0.753982493	1	0.386570007	1.013	0	Inf	0.979	0.934	1.027	RA,SSc	T1D
1	8461061	rs1932527	0.559402103	1.009	1.008	1.009	0.94795376	1.019	0.582	1.782	RA	0.672889822	0.497941771	0.622259476	1.019	0.965	1.075	0.983	0.918	1.052	RA	SSc,T1D
1	8463176	rs2784737	0.657571401	1.006	1.006	1.007	0.979616899	1.016	0.31	3.322	RA,SSc	0.784114244	0.994033782	0.422247282	1.016	0.018	58.265	0.981	0.936	1.028	RA,SSc	T1D
1	8464509	rs2708632	0.480027428	1.012	1.011	1.013	0.671770963	1.022	0.924	1.13	RA,SSc	0.734988212	0.715487176	0.513090366	1.022	0.909	1.149	0.984	0.939	1.032	RA,SSc	T1D
1	8466730	rs301796	0.529438072	1.009	1.009	1.009	0.788501974	1.019	0.889	1.168	RA,SSc	0.733170722	0.824008034	0.443321336	1.019	0.864	1.201	0.982	0.937	1.029	RA,SSc	T1D
1	8467353	rs301795	0.488031318	1.009	1.009	1.01	0.996296622	1.014	0.003	328.792	RA,SSc	0.825934304	1	0.471424921	1.014	0	Inf	0.983	0.938	1.03	RA,SSc	T1D
1	8468278	rs301792	0.570405888	1.008	1.008	1.008	0.80650249	1.023	0.852	1.228	RA	0.732152236	0.840415992	0.433464336	1.023	0.819	1.278	0.981	0.936	1.029	RA	T1D
1	8468372	rs301791	0.525830362	1.009	1.009	1.01	0.790914846	1.018	0.889	1.166	RA,SSc	0.713090101	0.826212384	0.418635524	1.018	0.865	1.2	0.981	0.936	1.028	RA,SSc	T1D
1	8469284	rs301790	0.575695489	1.009	1.008	1.009	0.735029638	1.026	0.884	1.192	RA	0.700158952	0.774758074	0.430972604	1.026	0.86	1.224	0.981	0.936	1.029	RA	T1D
1	8469337	rs301789	0.491083699	1.009	1.009	1.01	0.973229407	1.014	0.446	2.305	RA,SSc	0.805766472	0.988494256	0.450752877	1.014	0.15	6.853	0.982	0.937	1.029	RA,SSc	T1D
1	8473331	rs1763838	0.567414078	1.009	1.009	1.01	0.551696769	1.033	0.928	1.15	RA	0.481530016	0.282105597	0.623411214	1.033	0.974	1.096	0.983	0.918	1.053	RA	SSc,T1D
1	8473336	rs1763839	0.447472017	1.011	1.011	1.012	0.672097321	1.025	0.915	1.147	RA	0.555103977	0.346989748	0.637830897	1.025	0.974	1.078	0.981	0.903	1.064	RA	T1D
1	8484228	rs159961	0.647367161	1.006	1.006	1.007	1	1.011	0	Inf	RA,SSc	0.794211529	1	0.431548852	1.011	0	Inf	0.981	0.936	1.029	RA,SSc	T1D
1	8486131	rs302714	0.518935801	1.009	1.009	1.01	0.87534016	1.017	0.822	1.259	RA,SSc	0.823415319	0.9023901	0.518723444	1.017	0.774	1.336	0.985	0.939	1.032	RA,SSc	T1D
1	8486341	rs301808	0.711762091	1.006	1.005	1.006	1	0.98	0	Inf	T1D	0.768255925	1	0.401903494	1.012	0	Inf	0.98	0.935	1.027	RA,SSc	T1D
1	8487323	rs301797	0.695427702	1.006	1.005	1.006	1	1.012	0	Inf	RA,SSc	0.772245709	1	0.406306815	1.012	0	Inf	0.98	0.935	1.027	RA,SSc	T1D
1	8488565	rs301798	0.549132352	1.008	1.007	1.008	1	1.011	0	Inf	RA,SSc	0.817272391	1	0.460089059	1.011	0	Inf	0.983	0.938	1.03	RA,SSc	T1D
1	8490320	rs302719	0.546583254	1.009	1.008	1.009	1	1.015	0	Inf	RA	0.773216571	0.603982602	0.674500171	1.015	0.959	1.074	0.985	0.915	1.059	RA	SSc,T1D
1	8490983	rs159962	0.612437238	1.008	1.007	1.008	0.857057906	1.02	0.823	1.264	RA,SSc	0.736473188	0.886048552	0.415998017	1.02	0.779	1.336	0.981	0.936	1.028	RA,SSc	T1D
1	8495590	rs172531	0.523063658	1.009	1.008	1.009	1	1.012	0	Inf	RA,SSc	0.799184575	1	0.437515362	1.012	0	Inf	0.982	0.937	1.029	RA,SSc	T1D
1	8495945	rs301801	0.524862257	1.009	1.009	1.01	0.986038042	1.015	0.186	5.533	RA,SSc	0.809027369	0.999593049	0.449806176	1.015	0	1.87E+25	0.982	0.937	1.029	RA,SSc	T1D
1	8498680	rs301803	0.867110799	0.996	0.995	0.997	0.926503066	1.028	0.567	1.865	RA,SSc	0.730572557	0.459596546	0.789234249	1.028	0.955	1.108	0.985	0.881	1.101	RA,SSc	T1D
1	8543081	rs17385721	0.205444428	0.944	0.941	0.948	0.624173992	0.951	0.778	1.163	CeD,RA	1	1	1	NA	NA	NA	0.951	0	Inf		CeD,RA
1	9010405	rs17032907	0.325215113	1.019	1.018	1.019	0.356311394	1.045	0.952	1.146	CeD	0.713030503	0.42533972	0.813057672	1.045	0.938	1.163	0.989	0.902	1.084	CeD	SSc
1	9010569	rs11121273	0.294588058	1.02	1.019	1.021	0.258613226	1.049	0.965	1.141	CeD	0.578883446	0.315337749	0.753064477	1.049	0.955	1.153	0.985	0.899	1.08	CeD	SSc
1	9044562	rs17032942	0.639412185	1.01	1.009	1.011	1	1.021	0	Inf	CeD,SSc	1	1	1	1.021	0	Inf	NA	NA	NA	CeD,SSc
1	9160577	rs7555782	0.171257568	1.043	1.041	1.045	0.139303371	1.097	0.97	1.241	CeD	0.358750151	0.358750151	1	1.097	0.9	1.338	NA	NA	NA	CeD
1	9176436	rs7514455	0.525904744	0.99	0.989	0.99	0.787749163	0.939	0.595	1.482	SSc	1	1	1	NA	NA	NA	0.939	0	Inf		SSc
1	9176925	rs6577550	0.610592829	0.992	0.991	0.992	1	0.959	0	Inf	SSc	1	1	1	NA	NA	NA	0.959	0	Inf		SSc
1	9177317	rs1705299	0.246578735	0.983	0.983	0.984	0.487131686	0.977	0.916	1.043	RA,SSc	1	1	1	NA	NA	NA	0.977	0	Inf		RA,SSc
1	9181979	rs6577551	0.387564805	0.987	0.986	0.987	0.74666088	0.98	0.864	1.111	RA,SSc	1	1	1	NA	NA	NA	0.98	0	Inf		RA,SSc
1	9182914	rs10864390	0.252727698	0.984	0.983	0.984	0.496237752	0.978	0.916	1.044	RA,SSc	1	1	1	NA	NA	NA	0.978	0	Inf		RA,SSc
1	9183863	rs11121327	0.400167034	0.985	0.985	0.986	0.895132104	0.934	0.34	2.567	SSc	1	1	1	NA	NA	NA	0.934	0	Inf		SSc
1	9186218	rs770019	0.376183859	0.987	0.986	0.987	0.748294613	0.98	0.867	1.108	RA,SSc	1	1	1	NA	NA	NA	0.98	0	Inf		RA,SSc
1	9210262	rs17393144	0.856471608	0.997	0.997	0.998	1	0.987	0	Inf	RA,SSc	0.873964607	0.861550186	0.6290899	1.01	0.901	1.133	0.987	0.937	1.04	CeD	RA,SSc
1	9238095	rs6577559	0.451947774	1.017	1.016	1.018	0.533723775	1.042	0.915	1.188	SSc,T1D	1	1	1	1.042	0	Inf	NA	NA	NA	SSc,T1D
1	9269719	rs2032539	0.020467221	0.967	0.967	0.968	0.008367552	0.941	0.9	0.985	CeD	0.027048135	1	0.027048135	NA	NA	NA	0.941	0.892	0.993		CeD
1	9270797	rs9435135	0.029889217	0.97	0.969	0.97	0.010696741	0.943	0.901	0.986	CeD	0.03408612	1	0.03408612	NA	NA	NA	0.943	0.893	0.996		CeD
1	9271210	rs9435136	0.035390375	0.972	0.971	0.972	0.008959053	0.942	0.901	0.985	CeD	0.028847241	1	0.028847241	NA	NA	NA	0.942	0.893	0.994		CeD
1	9271439	rs7516052	0.035250764	0.971	0.971	0.972	0.008270996	0.941	0.9	0.985	CeD	0.026753628	1	0.026753628	NA	NA	NA	0.941	0.892	0.993		CeD
1	9272159	rs10442700	0.055396146	0.973	0.972	0.973	0.016741355	0.942	0.898	0.989	CeD	0.051870434	1	0.051870434	NA	NA	NA	0.942	0.888	1		CeD
1	9272278	rs9435139	0.070068264	0.971	0.971	0.972	0.021534463	0.941	0.893	0.991	CeD	0.065593179	1	0.065593179	NA	NA	NA	0.941	0.881	1.004		CeD
1	9278142	rs1009940	0.130144157	0.98	0.979	0.98	0.069512691	0.955	0.91	1.004	CeD	0.192574232	1	0.192574232	NA	NA	NA	0.955	0.892	1.023		CeD
1	9278197	rs1009939	0.105095128	0.978	0.978	0.978	0.082202464	0.957	0.91	1.006	CeD	0.224068462	1	0.224068462	NA	NA	NA	0.957	0.891	1.028		CeD
1	9279965	rs10779714	0.120382932	0.979	0.979	0.979	0.095707299	0.958	0.911	1.008	CeD	0.256888007	1	0.256888007	NA	NA	NA	0.958	0.889	1.032		CeD
1	9367908	rs9442562	0.360171817	1.013	1.012	1.013	0.748857147	1.021	0.898	1.162	RA	0.693237259	0.38868245	0.842958391	1.021	0.973	1.071	0.991	0.909	1.081	RA	SSc,T1D
1	9369734	rs9435212	0.764566656	1.014	1.01	1.019	0.143335095	1.145	0.955	1.373	RA	0.107934653	0.063784037	0.353018362	1.145	0.992	1.322	0.922	0.777	1.094	RA	CeD
1	9370383	rs1294054	0.599921502	1.02	1.017	1.023	0.794323253	1.058	0.694	1.611	RA	0.740085423	0.390073889	0.95425927	1.058	0.931	1.201	0.982	0.52	1.852	RA	CeD
1	9375309	rs9726646	0.607478538	0.993	0.993	0.993	1	0.992	0	Inf	CeD,RA	0.915650496	0.861226316	0.718130977	1.008	0.92	1.105	0.992	0.952	1.035	SSc,T1D	CeD,RA
1	9375576	rs9729583	0.569530357	0.992	0.992	0.992	1	0.991	0	Inf	CeD,RA	0.892478927	0.879263784	0.652484414	1.008	0.914	1.111	0.991	0.952	1.031	SSc,T1D	CeD,RA
1	9375586	rs525476	0.322290352	1.015	1.014	1.015	0.610160412	1.016	0.956	1.08	CeD,RA	0.537081202	0.313529431	0.66845617	1.016	0.985	1.048	0.986	0.925	1.051	CeD,RA	SSc,T1D
1	9394008	rs926247	0.508994076	1.01	1.01	1.01	0.674530468	1.028	0.905	1.167	CeD	0.582580988	0.348307592	0.689193132	1.028	0.971	1.088	0.966	0.813	1.146	CeD	SSc
1	9395261	rs1294020	0.427543056	1.012	1.012	1.012	0.554243871	1.03	0.933	1.138	CeD	0.553758665	0.283471219	0.777609597	1.03	0.976	1.088	0.972	0.797	1.185	CeD	SSc
1	9655795	rs4073710	0.547277388	0.99	0.989	0.99	0.686312179	0.972	0.845	1.117	RA	0.601510016	0.347745112	0.729210174	1.028	0.97	1.089	0.972	0.826	1.143	T1D	RA
1	9750457	rs4240910	0.205578157	0.983	0.983	0.983	0.471906897	0.984	0.94	1.029	CeD,RA	0.54738679	0.392559853	0.550852798	1.03	0.963	1.101	0.984	0.931	1.039	SSc	CeD,RA
1	9750826	rs4601595	0.073509547	0.975	0.974	0.975	0.173519608	0.977	0.944	1.011	CeD,RA	0.43754389	0.701046914	0.216209452	1.016	0.936	1.104	0.977	0.94	1.014	SSc	CeD,RA
1	9881112	rs1619083	0.692803202	1.012	1.01	1.014	1	1.024	0	Inf	CeD,T1D	0.856389621	0.638549715	0.80566999	1.024	0.928	1.13	0.957	0.674	1.358	CeD,T1D	SSc
1	10302596	rs11584023	0.98097258	1	0.999	1	1	0.981	0	Inf	CeD	0.68338406	1	0.318917815	1.033	0	Inf	0.981	0.945	1.019	SSc	CeD
1	10302776	rs35850116	0.98097258	1	0.999	1	1	0.981	0	Inf	CeD	0.68338406	1	0.318917815	1.033	0	Inf	0.981	0.945	1.019	SSc	CeD
1	10303942	rs11582123	0.98097258	1	0.999	1	1	0.981	0	Inf	CeD	0.68338406	1	0.318917815	1.033	0	Inf	0.981	0.945	1.019	SSc	CeD
1	10307453	rs4240911	0.883955177	0.998	0.998	0.998	0.973838051	0.98	0.287	3.345	CeD	0.653421029	1	0.293602751	1.008	0	Inf	0.98	0.943	1.018	RA,SSc	CeD
1	10310214	rs4846205	0.973762189	1	0.999	1	1	0.981	0	Inf	CeD	0.680777736	1	0.316644319	1.034	0	Inf	0.981	0.944	1.019	SSc	CeD
1	10327867	rs12141416	0.973323774	1	0.999	1	1	0.981	0	Inf	CeD	0.682732877	1	0.318348458	1.033	0	Inf	0.981	0.944	1.019	SSc	CeD
1	10346810	rs746881	0.973543277	1	0.999	1	1	0.981	0	Inf	CeD	0.693174739	1	0.327587107	1.033	0	Inf	0.981	0.945	1.019	SSc	CeD
1	10353112	rs10492972	0.9811212	1	0.999	1	1	0.981	0	Inf	CeD	0.697061115	1	0.331086205	1.034	0	Inf	0.981	0.945	1.019	SSc	CeD
1	10353473	rs11580788	0.937186375	0.999	0.998	0.999	1	0.982	0	Inf	CeD	0.698896458	1	0.332750361	1.034	0	Inf	0.982	0.945	1.019	SSc	CeD
1	10353475	rs11580789	0.925818264	0.999	0.998	0.999	1	0.981	0	Inf	CeD	0.646347019	0.533277751	0.53982451	1.035	0.928	1.155	0.981	0.922	1.044	SSc	CeD
1	10356848	rs912961	0.967226445	0.999	0.999	1	1	0.981	0	Inf	CeD	0.693666685	1	0.328028184	1.032	0	Inf	0.981	0.945	1.019	SSc	CeD
1	10357406	rs3748577	0.967226445	0.999	0.999	1	1	0.981	0	Inf	CeD	0.693666685	1	0.328028184	1.032	0	Inf	0.981	0.945	1.019	SSc	CeD
1	10360092	rs11121537	0.958794821	0.999	0.999	1	1	0.981	0	Inf	CeD	0.693666685	1	0.328028184	1.032	0	Inf	0.981	0.945	1.019	SSc	CeD
1	10566095	rs2506878	0.562988811	0.99	0.989	0.991	0.770226375	0.975	0.819	1.159	RA	0.477305693	0.443612909	0.390987021	1.063	0.91	1.241	0.975	0.919	1.034	SSc	RA
1	10606996	rs2480775	0.77474563	0.995	0.994	0.996	0.813135588	1.067	0.623	1.829	SSc	0.678102096	0.869573547	0.361470324	1.067	0.491	2.317	0.981	0.941	1.022	SSc	RA
1	10659338	rs41274482	0.755504491	1.016	1.011	1.021	1	1.047	0	Inf	CeD,SSc	0.917850948	0.623088537	1	1.047	0.872	1.257	0.991	0	Inf	CeD,SSc	RA
1	10732378	rs4845840	0.553182125	1.024	1.021	1.027	1	1.023	0	Inf	CeD,T1D	0.963398011	1	0.74193544	1.023	0	Inf	0.963	0.767	1.208	CeD,T1D	SSc
1	10786314	rs284254	0.845659218	1.005	1.004	1.007	1	1.055	0	Inf	SSc	0.936271712	1	0.664933419	1.055	0	Inf	0.981	0.9	1.069	SSc	T1D
1	10858746	rs718047	0.061215143	0.966	0.966	0.967	0.076926667	0.966	0.929	1.004	CeD,SSc,T1D	0.211056471	1	0.211056471	NA	NA	NA	0.966	0.914	1.02		CeD,SSc,T1D
1	11006624	rs1281022	0.307020326	0.963	0.96	0.965	0.448449441	0.924	0.752	1.134	CeD	0.735315606	0.739398845	0.496939419	1.02	0.908	1.146	0.924	0.734	1.162	T1D	CeD
1	11007072	rs1281020	0.241864879	0.956	0.953	0.958	0.50310846	0.953	0.828	1.097	CeD,RA	0.73288212	0.661457644	0.551832566	1.027	0.912	1.157	0.953	0.814	1.116	T1D	CeD,RA
1	11008594	rs1281016	0.286399723	0.961	0.959	0.964	0.522169508	0.928	0.739	1.166	CeD	0.842888101	0.866787903	0.570754706	1.01	0.899	1.135	0.928	0.718	1.2	T1D	CeD
1	11009543	rs1281014	0.371896194	0.967	0.964	0.97	0.660865915	0.935	0.691	1.265	CeD	0.7077756	1	0.340909828	1.008	0	Inf	0.935	0.813	1.074	SSc,T1D	CeD
1	11009679	rs1281013	0.199052015	0.954	0.952	0.957	0.403113514	0.922	0.763	1.115	CeD	0.890774672	1	0.890774672	NA	NA	NA	0.922	0.291	2.927		CeD
1	11009703	rs1281012	0.286399723	0.961	0.959	0.964	0.522169508	0.928	0.739	1.166	CeD	0.842888101	0.866787903	0.570754706	1.01	0.899	1.135	0.928	0.718	1.2	T1D	CeD
1	11010572	rs1122112	0.285657524	0.961	0.959	0.964	0.520859595	0.928	0.74	1.165	CeD	0.842095781	0.866787903	0.569457932	1.01	0.899	1.135	0.928	0.718	1.2	T1D	CeD
1	11010853	rs1281009	0.282351277	0.961	0.959	0.964	0.522277442	0.928	0.739	1.166	CeD	0.85333368	0.893199127	0.570861535	1.008	0.897	1.132	0.928	0.718	1.2	T1D	CeD
1	11011032	rs1281007	0.282351277	0.961	0.959	0.964	0.522277442	0.928	0.739	1.166	CeD	0.85333368	0.893199127	0.570861535	1.008	0.897	1.132	0.928	0.718	1.2	T1D	CeD
1	11011213	rs1281006	0.39242809	0.968	0.965	0.971	0.560531616	0.928	0.72	1.195	CeD	0.638834696	0.982743265	0.28684375	1.016	0.241	4.281	0.928	0.808	1.065	T1D	CeD
1	11577125	rs2072997	0.513319997	0.987	0.986	0.988	0.621072988	0.971	0.864	1.091	CeD,SSc	0.915399451	0.926223824	0.667172744	1.003	0.941	1.069	0.971	0.849	1.11	T1D	CeD,SSc
1	11578973	rs2072996	0.598263593	0.99	0.989	0.991	0.722211135	0.938	0.661	1.332	SSc	0.971792807	0.98471557	0.784068317	1	0.955	1.048	0.938	0.596	1.478	RA	SSc
1	11579344	rs2072995	0.495490204	0.987	0.986	0.987	0.519907148	0.968	0.877	1.068	CeD,SSc	0.864297925	0.926223824	0.568514706	1.003	0.941	1.069	0.968	0.866	1.082	T1D	CeD,SSc
1	11579504	rs2072993	0.53615713	0.988	0.987	0.989	0.603847797	0.97	0.866	1.087	CeD,SSc	0.907805809	0.926201077	0.650588898	1.003	0.941	1.069	0.97	0.852	1.106	T1D	CeD,SSc
1	11582035	rs2817589	0.611263164	0.989	0.988	0.99	1	0.98	0	Inf	RA,SSc	0.968722986	0.760550885	1	1.01	0.947	1.077	0.98	0	Inf	T1D	RA,SSc
1	11582242	rs2817590	0.563877512	0.989	0.988	0.989	0.614580458	0.971	0.864	1.09	CeD,SSc	0.895954829	0.877584849	0.660932091	1.005	0.943	1.071	0.971	0.849	1.109	T1D	CeD,SSc
1	11583226	rs2817591	0.655560842	0.991	0.99	0.992	0.696667694	0.936	0.673	1.303	SSc	0.717818708	1	0.350363064	1.002	0	Inf	0.936	0.816	1.075	RA,T1D	SSc
1	11584909	rs58789791	0.976732379	0.999	0.998	1	1	0.937	0	Inf	SSc	0.995118756	0.90283554	1	1.004	0.942	1.07	0.937	0	Inf	T1D	SSc
1	11788564	rs4846033	0.999049358	1	0.991	1.009	1	0.897	0	Inf	T1D	0.660314592	0.54183855	0.552327082	1.072	0.857	1.342	0.897	0.628	1.283	RA,SSc	T1D
1	11834709	rs72638696	0.786287376	0.994	0.992	0.995	0.57862914	0.947	0.783	1.147	T1D	0.432733865	1	0.149034842	1.017	0	Inf	0.947	0.88	1.02	SSc	T1D
1	11835070	rs113980419	0.786287376	0.994	0.992	0.995	0.57862914	0.947	0.783	1.147	T1D	0.432733865	1	0.149034842	1.017	0	Inf	0.947	0.88	1.02	SSc	T1D
1	11835455	rs72638698	0.803848929	0.994	0.993	0.995	0.500466979	0.944	0.798	1.116	T1D	0.383572876	1	0.124348088	1.025	0	Inf	0.944	0.877	1.016	SSc	T1D
1	11835556	rs41275456	0.803848929	0.994	0.993	0.995	0.500466979	0.944	0.798	1.116	T1D	0.383572876	1	0.124348088	1.025	0	Inf	0.944	0.877	1.016	SSc	T1D
1	11836037	rs72638700	0.803848929	0.994	0.993	0.995	0.500466979	0.944	0.798	1.116	T1D	0.383572876	1	0.124348088	1.025	0	Inf	0.944	0.877	1.016	SSc	T1D
1	11836233	rs141567582	0.789170297	0.994	0.993	0.995	0.457711294	0.942	0.805	1.103	T1D	0.355818499	1	0.11137127	1.023	0	Inf	0.942	0.875	1.014	SSc	T1D
1	11836670	rs41275458	0.803848929	0.994	0.993	0.995	0.500466979	0.944	0.798	1.116	T1D	0.383572876	1	0.124348088	1.025	0	Inf	0.944	0.877	1.016	SSc	T1D
1	11837367	rs6541001	0.664868255	0.99	0.989	0.991	0.335664629	0.935	0.816	1.072	T1D	0.440497122	0.939800042	0.162952282	1.021	0.592	1.762	0.935	0.852	1.027	SSc	T1D
1	11837473	rs6688187	0.78982754	1.006	1.005	1.007	0.539563188	0.946	0.791	1.13	T1D	0.40841163	1	0.13654085	1.024	0	Inf	0.946	0.879	1.018	RA	T1D
1	11837649	rs112131579	0.803848929	0.994	0.993	0.995	0.500466979	0.944	0.798	1.116	T1D	0.383572876	1	0.124348088	1.025	0	Inf	0.944	0.877	1.016	SSc	T1D
1	11837682	rs72640206	0.803848929	0.994	0.993	0.995	0.500466979	0.944	0.798	1.116	T1D	0.383572876	1	0.124348088	1.025	0	Inf	0.944	0.877	1.016	SSc	T1D
1	11837757	rs72640208	0.820046941	0.995	0.994	0.996	0.500466979	0.944	0.798	1.116	T1D	0.383572876	1	0.124348088	1.025	0	Inf	0.944	0.877	1.016	SSc	T1D
1	11838378	rs56313628	0.803848929	0.994	0.993	0.995	0.500466979	0.944	0.798	1.116	T1D	0.383572876	1	0.124348088	1.025	0	Inf	0.944	0.877	1.016	SSc	T1D
1	11838451	rs55738118	0.537822559	0.984	0.983	0.986	0.489954888	0.944	0.8	1.113	T1D	0.42610846	0.599973759	0.242636596	1.025	0.935	1.123	0.944	0.856	1.04	CeD,SSc	T1D
1	11838516	rs56260590	0.847454229	0.996	0.995	0.997	0.500466979	0.944	0.798	1.116	T1D	0.383572876	1	0.124348088	1.027	0	Inf	0.944	0.877	1.016	SSc	T1D
1	11838696	rs72640210	0.803848929	0.994	0.993	0.995	0.500466979	0.944	0.798	1.116	T1D	0.383572876	1	0.124348088	1.025	0	Inf	0.944	0.877	1.016	SSc	T1D
1	11838841	rs56001051	0.803848929	0.994	0.993	0.995	0.500466979	0.944	0.798	1.116	T1D	0.383572876	1	0.124348088	1.025	0	Inf	0.944	0.877	1.016	SSc	T1D
1	11839009	rs55685198	0.803848929	0.994	0.993	0.995	0.500466979	0.944	0.798	1.116	T1D	0.383572876	1	0.124348088	1.025	0	Inf	0.944	0.877	1.016	SSc	T1D
1	11839034	rs55967531	0.791731092	1.006	1.005	1.007	0.539563188	0.946	0.791	1.13	T1D	0.40841163	1	0.13654085	1.024	0	Inf	0.946	0.879	1.018	RA	T1D
1	11839201	rs41307759	0.799951046	0.994	0.993	0.995	0.51504719	0.945	0.796	1.121	T1D	0.392895292	1	0.128858755	1.029	0	Inf	0.945	0.878	1.017	SSc	T1D
1	11839792	rs12566905	0.937582052	1.002	1.001	1.003	0.454842055	0.942	0.805	1.102	T1D	0.353933704	1	0.110514056	1.016	0	Inf	0.942	0.875	1.014	RA,SSc	T1D
1	11840483	rs1106409	0.450820764	0.967	0.963	0.971	0.989251081	0.945	0	3553.457	CeD	0.999236506	0.961178643	1	1.008	0.741	1.37	0.945	0	Inf	SSc	CeD
1	11841881	rs112862994	0.81786025	1.005	1.004	1.006	0.516327984	0.945	0.797	1.121	T1D	0.393710826	1	0.129257063	1.024	0	Inf	0.945	0.878	1.017	RA	T1D
1	11841922	rs139348312	0.81786025	1.005	1.004	1.006	0.516327984	0.945	0.797	1.121	T1D	0.393710826	1	0.129257063	1.024	0	Inf	0.945	0.878	1.017	RA	T1D
1	11843683	rs6665802	0.81786025	1.005	1.004	1.006	0.516327984	0.945	0.797	1.121	T1D	0.393710826	1	0.129257063	1.024	0	Inf	0.945	0.878	1.017	RA	T1D
1	11843919	rs6703535	0.720667005	1.009	1.008	1.01	0.535586291	0.946	0.793	1.128	T1D	0.337138296	0.376353213	0.273698468	1.036	0.958	1.121	0.946	0.856	1.045	RA	T1D
1	11844737	rs55890341	0.789090443	1.006	1.005	1.007	0.534947895	0.946	0.793	1.128	T1D	0.405505655	1	0.135085301	1.026	0	Inf	0.946	0.879	1.018	RA	T1D
1	11845222	rs55867221	0.742366868	1.007	1.006	1.008	0.531251362	0.946	0.794	1.127	T1D	0.403173149	1	0.133922632	1.027	0	Inf	0.946	0.879	1.017	RA	T1D
1	11845524	rs2151654	0.826914246	1.005	1.004	1.006	0.535971852	0.946	0.793	1.128	T1D	0.406150979	1	0.135407858	1.023	0	Inf	0.946	0.879	1.018	RA	T1D
1	11846742	rs2184227	0.879450436	1.003	1.002	1.004	0.475887741	0.943	0.803	1.108	T1D	0.367694494	1	0.116842273	1.022	0	Inf	0.943	0.877	1.015	RA	T1D
1	11847449	rs3737967	0.084138659	1.058	1.055	1.06	0.231250466	1.057	0.966	1.156	RA,T1D	0.558026448	0.558026448	1	1.057	0.879	1.27	NA	NA	NA	RA,T1D
1	11847772	rs3820192	0.774249892	1.007	1.006	1.008	0.725747285	0.953	0.729	1.247	T1D	0.520101757	1	0.198892314	1.022	0	Inf	0.953	0.886	1.026	RA	T1D
1	11848068	rs1537514	0.935954798	0.998	0.997	0.999	0.538822088	0.947	0.794	1.128	T1D	0.552631839	0.797590323	0.275436646	1.015	0.905	1.139	0.947	0.857	1.045	RA	T1D
1	11848972	rs72640221	0.845347483	1.004	1.003	1.005	0.552622531	0.947	0.79	1.135	T1D	0.41659683	1	0.140682917	1.022	0	Inf	0.947	0.88	1.018	RA	T1D
1	11850927	rs2274976	0.101170458	1.054	1.051	1.056	0.267852794	1.053	0.961	1.153	RA,T1D	0.632720809	0.632720809	1	1.053	0.853	1.299	NA	NA	NA	RA,T1D
1	11852110	rs13306556	0.97156234	0.999	0.998	1	0.544951897	0.947	0.793	1.13	T1D	0.411795804	1	0.138245798	1.015	0	Inf	0.947	0.881	1.018	RA	T1D
1	11852300	rs1476413	0.334891662	1.015	1.014	1.015	0.315908246	1.027	0.975	1.083	RA,SSc	0.419273655	0.146706572	0.968267174	1.027	0.991	1.065	0.993	0.7	1.409	RA,SSc	CeD
1	11854755	rs1994798	0.298617375	1.014	1.014	1.015	0.25304204	1.032	0.978	1.09	RA	0.213344676	0.054594184	1	1.032	0.999	1.066	0.994	0	Inf	RA	T1D
1	11855867	rs6541003	0.763621254	0.995	0.994	0.995	1	0.988	0	Inf	T1D	0.968567822	0.920636305	0.825499454	1.042	0.466	2.33	0.988	0.886	1.102	RA	T1D
1	11857207	rs45475403	0.629427839	0.985	0.983	0.987	1	0.979	0	Inf	CeD,SSc,T1D	0.981750388	0.815137656	1	1.009	0.934	1.091	0.979	0	Inf	RA	CeD,SSc,T1D
1	11857240	rs7526128	0.924109109	1.002	1.001	1.002	0.497417559	1.054	0.906	1.227	RA	0.663715316	0.546161264	0.553137103	1.054	0.889	1.25	0.986	0.942	1.032	RA	T1D
1	11857410	rs7537955	0.521146837	1.016	1.015	1.018	0.818256995	1.039	0.751	1.437	CeD,RA,SSc	1	1	1	1.039	0	Inf	NA	NA	NA	CeD,RA,SSc
1	11857576	rs45577533	0.667092363	0.987	0.985	0.988	1	0.972	0	Inf	CeD,SSc	0.975911027	0.788691123	1	1.011	0.934	1.094	0.972	0	Inf	RA	CeD,SSc
1	11857788	rs17421511	0.36723871	1.017	1.016	1.017	0.44644203	1.025	0.961	1.094	RA,T1D	0.587125091	0.482441118	0.504207992	1.025	0.956	1.1	0.984	0.938	1.032	RA,T1D	CeD
1	11857925	rs45449597	0.432090724	1.014	1.014	1.015	0.579701531	1.023	0.944	1.108	RA,T1D	0.65139632	0.611235485	0.477646387	1.023	0.938	1.116	0.983	0.936	1.031	RA,T1D	CeD
1	11857926	rs45608437	0.244425214	1.023	1.022	1.023	0.320678188	1.029	0.972	1.09	RA,T1D	0.559554755	0.355710938	0.630526163	1.029	0.968	1.095	0.988	0.938	1.039	RA,T1D	CeD
1	11857951	rs4846052	0.186213158	1.018	1.018	1.019	0.126749534	1.038	0.99	1.088	RA	0.303232175	0.151927976	0.58289718	1.038	0.987	1.091	0.987	0.944	1.033	RA	T1D
1	11858036	rs17037388	0.851878804	0.996	0.996	0.997	0.678227158	0.967	0.825	1.133	SSc,T1D	0.608958676	0.349192582	0.741856336	1.022	0.976	1.071	0.967	0.792	1.181	RA	SSc,T1D
1	11858324	rs17421560	0.713733383	0.991	0.99	0.992	0.975077401	0.961	0.081	11.435	T1D	0.799999178	0.873926144	0.501761098	1.036	0.668	1.608	0.961	0.857	1.079	SSc	T1D
1	11858403	rs45533333	0.995992493	1	0.998	1.002	1	0.972	0	Inf	CeD,SSc	0.752349521	0.384855894	1	1.033	0.96	1.111	0.972	0	Inf	RA	CeD,SSc
1	11858550	rs45504202	0.471660808	1.013	1.013	1.014	0.655245142	1.018	0.94	1.104	RA,SSc,T1D	0.696308047	0.681945459	0.484504379	1.018	0.933	1.111	0.983	0.937	1.032	RA,SSc,T1D	CeD
1	11858957	rs45553335	0.701642965	0.993	0.992	0.993	0.524914069	0.954	0.826	1.102	T1D	0.788410843	0.719668334	0.590148453	1.009	0.962	1.058	0.954	0.805	1.131	RA	T1D
1	11859042	rs45468191	0.883173825	0.996	0.994	0.997	1	0.971	0	Inf	CeD,SSc	0.83001532	0.476893858	1	1.027	0.954	1.105	0.971	0	Inf	RA	CeD,SSc
1	11859132	rs80307360	0.873791332	0.995	0.993	0.997	1	0.971	0	Inf	CeD,SSc	0.850261879	0.505362413	1	1.025	0.953	1.103	0.971	0	Inf	RA	CeD,SSc
1	11859390	rs77078602	0.909944053	0.997	0.995	0.998	1	0.972	0	Inf	CeD,SSc	0.822754388	0.467221281	1	1.027	0.956	1.104	0.972	0	Inf	RA	CeD,SSc
1	11859606	rs80038130	0.984342983	0.999	0.998	1.001	1	0.974	0	Inf	CeD,SSc	0.796210981	0.433935933	1	1.029	0.958	1.105	0.974	0	Inf	RA	CeD,SSc
1	11859636	rs74683406	0.960558073	0.999	0.997	1	1	0.974	0	Inf	CeD,SSc	0.800699925	0.439353161	1	1.029	0.957	1.105	0.974	0	Inf	RA	CeD,SSc
1	11859701	rs3766747	0.888680598	1.003	1.002	1.004	0.538301005	0.946	0.792	1.129	T1D	0.407617598	1	0.136142358	1.01	0	Inf	0.946	0.879	1.018	CeD,RA	T1D
1	11859747	rs111847924	0.973707046	1.001	0.999	1.003	1	1.031	0	Inf	RA	0.764342757	0.397635539	1	1.031	0.96	1.108	0.982	0	Inf	RA	CeD,SSc,T1D
1	11859908	rs45532338	0.967407958	1.001	0.999	1.003	1	1.031	0	Inf	RA	0.768062445	0.4016913	1	1.031	0.96	1.108	0.983	0	Inf	RA	CeD,SSc,T1D
1	11860117	rs13306553	0.778375789	1.006	1.005	1.007	0.779101489	0.955	0.694	1.315	T1D	0.638823117	0.719939559	0.391539284	1.013	0.943	1.088	0.955	0.86	1.061	CeD,RA	T1D
1	11860120	rs11121832	0.12354635	1.026	1.026	1.027	0.22117318	1.038	0.978	1.101	RA	0.537039851	0.537039851	1	1.038	0.923	1.167	NA	NA	NA	RA
1	11860458	rs2066471	0.571257568	1.011	1.01	1.011	0.751350842	1.018	0.913	1.134	RA,SSc,T1D	0.680602515	0.769639277	0.411221193	1.018	0.905	1.144	0.98	0.933	1.029	RA,SSc,T1D	CeD
1	11860465	rs13306567	0.981208587	1.001	0.999	1.003	1	1.03	0	Inf	RA	0.78742044	0.423556444	1	1.03	0.958	1.107	0.984	0	Inf	RA	CeD,SSc,T1D
1	11860683	rs7533315	0.136072114	1.026	1.025	1.026	0.234642714	1.038	0.976	1.104	RA	0.606093548	0.272367546	0.943342824	1.038	0.971	1.109	0.998	0.947	1.052	RA	T1D
1	11860684	rs35593468	0.557801339	0.979	0.976	0.981	0.398472456	0.921	0.76	1.116	CeD	0.509624387	0.989655945	0.194481385	1.012	0.158	6.476	0.921	0.812	1.043	RA	CeD
1	11860807	rs35464336	0.756595929	1.007	1.006	1.008	0.768291806	0.955	0.702	1.298	T1D	0.544177502	1	0.214153585	1.023	0	Inf	0.955	0.888	1.027	RA	T1D
1	11860843	rs17037390	0.965704354	0.999	0.999	1	0.831489422	0.964	0.691	1.347	T1D	0.771538644	0.457414114	0.886554612	1.017	0.973	1.063	0.964	0.586	1.587	RA	T1D
1	11861855	rs45603435	0.832891276	0.996	0.995	0.997	0.657830805	0.959	0.795	1.155	T1D	0.745189302	0.522696308	0.722088219	1.016	0.968	1.066	0.959	0.76	1.21	RA	T1D
1	11862047	rs17037396	0.89915953	1.003	1.002	1.004	0.742411214	0.954	0.723	1.261	T1D	0.529593596	1	0.204823874	1.009	0	Inf	0.954	0.888	1.026	CeD,RA,SSc	T1D
1	11862163	rs17037397	0.079880563	1.057	1.055	1.059	0.221563533	1.055	0.968	1.15	RA,T1D	0.537856306	0.537856306	1	1.055	0.89	1.251	NA	NA	NA	RA,T1D
1	11862214	rs9651118	0.2541891	0.981	0.981	0.982	0.289344113	0.977	0.936	1.02	RA,SSc,T1D	0.566660941	0.708600023	0.323275202	1.008	0.967	1.051	0.977	0.933	1.023	CeD	RA,SSc,T1D
1	11862778	rs17367504	0.99290725	1	0.999	1.001	0.713182094	0.961	0.776	1.189	T1D	0.589418525	0.315787136	0.775449065	1.023	0.979	1.069	0.961	0.73	1.265	RA	T1D
1	11863057	rs2066470	0.850391159	1.004	1.003	1.005	0.697283713	0.952	0.745	1.218	T1D	0.503702629	1	0.188896216	1.021	0	Inf	0.952	0.886	1.024	RA	T1D
1	11863904	rs3753588	0.79340009	1.006	1.005	1.007	0.845981821	0.957	0.616	1.487	T1D	0.586823773	1	0.243037587	1.022	0	Inf	0.957	0.89	1.03	RA	T1D
1	11864149	rs7553194	0.581996551	1.013	1.012	1.014	0.968541476	0.961	0.134	6.87	T1D	0.64692716	0.989410508	0.291428678	1.018	0.076	13.591	0.961	0.893	1.035	CeD,RA,SSc	T1D
1	11864262	rs3753586	0.131760657	1.051	1.048	1.053	0.313344951	1.052	0.954	1.16	RA,T1D	0.722475262	0.722475262	1	1.052	0.797	1.388	NA	NA	NA	RA,T1D
1	11864378	rs3753585	0.128068233	1.052	1.05	1.054	0.287660229	1.054	0.957	1.16	RA,T1D	0.672200687	0.672200687	1	1.054	0.827	1.343	NA	NA	NA	RA,T1D
1	11864586	rs3753584	0.908372775	1.002	1.001	1.003	0.752729167	0.962	0.755	1.226	T1D	0.482059651	0.216687181	0.813027692	1.03	0.983	1.079	0.962	0.696	1.328	RA	T1D
1	11865236	rs17367629	0.75536717	1.007	1.006	1.008	0.840392087	0.957	0.625	1.467	T1D	0.58381136	1	0.240914554	1.023	0	Inf	0.957	0.889	1.03	RA	T1D
1	11865542	rs3753582	0.781007832	1.007	1.005	1.008	0.795859695	0.956	0.677	1.348	T1D	0.559503313	1	0.224250641	1.029	0	Inf	0.956	0.888	1.028	RA	T1D
1	11865804	rs13306561	0.900045546	0.998	0.997	0.998	0.700270015	0.969	0.826	1.137	SSc,T1D	0.647749759	0.378733508	0.76308186	1.02	0.976	1.066	0.969	0.791	1.188	RA	SSc,T1D
1	11865817	rs45594036	0.983369118	0.999	0.998	1.001	1	0.971	0	Inf	CeD,SSc	0.758011083	0.3908333	1	1.031	0.961	1.107	0.971	0	Inf	RA	CeD,SSc
1	11866183	rs13306560	0.85020212	0.994	0.993	0.996	1	0.977	0	Inf	CeD,SSc,T1D	0.842583856	0.494291227	1	1.025	0.955	1.099	0.977	0	Inf	RA	CeD,SSc,T1D
1	11866442	rs111334345	0.825631839	0.992	0.989	0.995	0.625229618	0.94	0.733	1.205	CeD,SSc	0.645966916	0.919990593	0.312580675	1.012	0.8	1.28	0.94	0.834	1.06	RA,T1D	CeD,SSc
1	11866451	rs3737965	0.138931545	1.048	1.046	1.051	0.364409365	1.048	0.947	1.16	RA,T1D	0.81955837	0.81955837	1	1.048	0.7	1.569	NA	NA	NA	RA,T1D
1	11867044	rs3737964	0.303204265	1.017	1.016	1.018	0.492303744	1.029	0.949	1.115	RA	0.595804685	0.250356834	0.996361041	1.029	0.98	1.079	0.994	0.072	13.782	RA	T1D
1	11867652	rs111776518	0.641349182	0.983	0.981	0.986	0.433121322	0.936	0.794	1.104	CeD,SSc	0.519440158	0.934835018	0.212318655	1.016	0.687	1.504	0.936	0.844	1.038	RA	CeD,SSc
1	11867737	rs56221660	0.778921965	1.006	1.005	1.007	0.695595559	0.952	0.744	1.218	T1D	0.502722573	1	0.188308693	1.025	0	Inf	0.952	0.885	1.024	RA	T1D
1	11867878	rs76351797	0.641349182	0.983	0.981	0.986	0.433121322	0.936	0.794	1.104	CeD,SSc	0.519440158	0.934835018	0.212318655	1.016	0.687	1.504	0.936	0.844	1.038	RA	CeD,SSc
1	11868511	rs55814225	0.817013117	1.005	1.004	1.006	0.67975867	0.951	0.751	1.205	T1D	0.493487615	1	0.182825969	1.024	0	Inf	0.951	0.884	1.024	RA	T1D
1	11869022	rs6697335	0.822995443	1.005	1.004	1.006	0.627265295	0.949	0.77	1.171	T1D	0.462342079	1	0.165024122	1.024	0	Inf	0.949	0.882	1.022	RA	T1D
1	11869101	rs6691440	0.823687589	1.005	1.004	1.006	0.624699754	0.949	0.771	1.169	T1D	0.460798519	1	0.164168613	1.025	0	Inf	0.949	0.882	1.022	RA	T1D
1	11869110	rs6699827	0.823687589	1.005	1.004	1.006	0.624699754	0.949	0.771	1.169	T1D	0.460798519	1	0.164168613	1.025	0	Inf	0.949	0.882	1.022	RA	T1D
1	11869515	rs4846055	0.261301783	1.02	1.02	1.021	0.359576875	1.036	0.961	1.117	RA	0.675688527	0.405593732	0.769847994	1.036	0.953	1.125	0.992	0.942	1.045	RA	T1D
1	11869521	rs75800607	0.500688736	0.976	0.974	0.979	0.316439566	0.917	0.774	1.086	CeD	0.439514461	1	0.152619339	1.006	0	Inf	0.917	0.814	1.033	RA,T1D	CeD
1	11869578	rs4846056	0.248930548	1.02	1.019	1.02	0.387736699	1.032	0.961	1.109	RA	0.702437487	0.434826691	0.772681723	1.032	0.954	1.117	0.992	0.942	1.045	RA	T1D
1	11869616	rs114540413	0.821071431	1.005	1.004	1.006	0.606902176	0.949	0.776	1.16	T1D	0.450034942	1	0.158270901	1.023	0	Inf	0.949	0.882	1.021	RA	T1D
1	11869653	rs145641960	0.822219633	1.005	1.004	1.006	0.630175167	0.949	0.769	1.172	T1D	0.464090372	1	0.165996085	1.023	0	Inf	0.949	0.882	1.022	RA	T1D
1	11869850	rs72640243	0.795525694	1.006	1.005	1.007	0.693225705	0.952	0.745	1.216	T1D	0.501345343	1	0.187484924	1.025	0	Inf	0.952	0.885	1.024	RA	T1D
1	11869853	rs72640244	0.795525694	1.006	1.005	1.007	0.693225705	0.952	0.745	1.216	T1D	0.501345343	1	0.187484924	1.025	0	Inf	0.952	0.885	1.024	RA	T1D
1	11870133	rs55851065	0.835502916	1.005	1.004	1.006	0.626926709	0.949	0.77	1.171	T1D	0.462138484	1	0.164911139	1.025	0	Inf	0.949	0.882	1.022	RA	T1D
1	11870161	rs113586584	0.662987476	0.984	0.982	0.987	0.449843719	0.924	0.754	1.133	CeD	0.525404527	0.915073377	0.220957845	1.018	0.734	1.412	0.924	0.815	1.048	RA	CeD
1	11870383	rs17037425	0.728356992	0.993	0.993	0.994	1	0.983	0	Inf	CeD,T1D	0.932198092	0.65512875	1	1.011	0.965	1.058	0.983	0	Inf	RA	CeD,T1D
1	11870731	rs12564002	0.861101202	1.004	1.003	1.005	0.567634108	0.947	0.786	1.141	T1D	0.425937783	1	0.145487036	1.021	0	Inf	0.947	0.88	1.019	RA	T1D
1	11870860	rs12565990	0.859251132	1.004	1.003	1.005	0.543656403	0.946	0.791	1.132	T1D	0.410983079	1	0.137835374	1.022	0	Inf	0.946	0.879	1.018	RA	T1D
1	11871113	rs55800247	0.852447191	1.004	1.003	1.005	0.558638126	0.947	0.788	1.138	T1D	0.420348703	1	0.142602569	1.021	0	Inf	0.947	0.88	1.019	RA	T1D
1	11871266	rs55738737	0.798833091	1.006	1.005	1.007	0.669140773	0.951	0.755	1.198	T1D	0.487254433	1	0.179179256	1.024	0	Inf	0.951	0.884	1.023	RA	T1D
1	11871586	rs139569786	0.84672955	1.004	1.003	1.005	0.582980398	0.948	0.782	1.148	T1D	0.435412836	1	0.150445675	1.021	0	Inf	0.948	0.881	1.02	RA	T1D
1	11871714	rs140586031	0.858914653	1.004	1.003	1.005	0.582980398	0.948	0.782	1.148	T1D	0.435412836	1	0.150445675	1.021	0	Inf	0.948	0.881	1.02	RA	T1D
1	11871728	rs116422234	0.858914653	1.004	1.003	1.005	0.582980398	0.948	0.782	1.148	T1D	0.435412836	1	0.150445675	1.021	0	Inf	0.948	0.881	1.02	RA	T1D
1	11871775	rs72640247	0.858914653	1.004	1.003	1.005	0.582980398	0.948	0.782	1.148	T1D	0.435412836	1	0.150445675	1.021	0	Inf	0.948	0.881	1.02	RA	T1D
1	11872320	rs6699270	0.831028301	1.005	1.004	1.006	0.733813271	0.953	0.725	1.255	T1D	0.524706164	1	0.201756059	1.021	0	Inf	0.953	0.886	1.026	RA	T1D
1	11872395	rs6701960	0.850163983	1.004	1.003	1.005	0.597870557	0.948	0.778	1.155	T1D	0.444535375	1	0.155302787	1.022	0	Inf	0.948	0.881	1.02	RA	T1D
1	11872656	rs6687229	0.85418721	1.004	1.003	1.005	0.578734891	0.947	0.783	1.146	T1D	0.432799045	1	0.149069084	1.021	0	Inf	0.947	0.88	1.02	RA	T1D
1	11872820	rs76161097	0.888792517	0.996	0.994	0.998	0.974235534	0.967	0.126	7.407	CeD,SSc	0.847126208	0.500798178	1	1.025	0.955	1.1	0.967	0	Inf	RA	CeD,SSc
1	11872984	rs72640249	0.838117252	1.005	1.004	1.006	0.608251897	0.949	0.775	1.161	T1D	0.450854646	1	0.158715898	1.021	0	Inf	0.949	0.881	1.021	RA	T1D
1	11873020	rs72640251	0.819887595	1.005	1.004	1.006	0.639616639	0.95	0.766	1.178	T1D	0.469745184	1	0.169161713	1.025	0	Inf	0.95	0.883	1.022	RA	T1D
1	11873052	rs72640252	0.819887595	1.005	1.004	1.006	0.639616639	0.95	0.766	1.178	T1D	0.469745184	1	0.169161713	1.025	0	Inf	0.95	0.883	1.022	RA	T1D
1	11873055	rs72640253	0.819887595	1.005	1.004	1.006	0.639616639	0.95	0.766	1.178	T1D	0.469745184	1	0.169161713	1.025	0	Inf	0.95	0.883	1.022	RA	T1D
1	11873416	rs17037427	0.960430639	0.999	0.998	1	0.769691677	0.962	0.744	1.245	T1D	0.669389964	0.370169755	0.829009236	1.02	0.976	1.067	0.962	0.679	1.364	RA	T1D
1	11873496	rs145628269	0.791994791	1.006	1.005	1.007	0.649689524	0.95	0.762	1.185	T1D	0.475748368	1	0.172559246	1.023	0	Inf	0.95	0.883	1.023	RA	T1D
1	11873506	rs138252948	0.791994791	1.006	1.005	1.007	0.649689524	0.95	0.762	1.185	T1D	0.475748368	1	0.172559246	1.023	0	Inf	0.95	0.883	1.023	RA	T1D
1	11873787	rs17037429	0.992301079	1	0.999	1.001	0.818496014	0.964	0.703	1.322	T1D	0.642612508	0.325758672	0.874542542	1.023	0.978	1.069	0.964	0.609	1.525	RA	T1D
1	11873985	rs17376286	0.829336584	1.005	1.004	1.006	0.636012348	0.95	0.767	1.176	T1D	0.467589652	1	0.167951071	1.022	0	Inf	0.95	0.883	1.022	RA	T1D
1	11874154	rs17037432	0.823902884	1.005	1.004	1.006	0.636012348	0.95	0.767	1.176	T1D	0.467589652	1	0.167951071	1.023	0	Inf	0.95	0.883	1.022	RA	T1D
1	11874178	rs17037434	0.823902884	1.005	1.004	1.006	0.636012348	0.95	0.767	1.176	T1D	0.467589652	1	0.167951071	1.023	0	Inf	0.95	0.883	1.022	RA	T1D
1	11874189	rs17037435	0.823902884	1.005	1.004	1.006	0.636012348	0.95	0.767	1.176	T1D	0.467589652	1	0.167951071	1.023	0	Inf	0.95	0.883	1.022	RA	T1D
1	11874431	rs114083374	0.831316844	1.005	1.004	1.006	0.636012348	0.95	0.767	1.176	T1D	0.467589652	1	0.167951071	1.022	0	Inf	0.95	0.883	1.022	RA	T1D
1	11874855	rs149393118	0.848311419	1.004	1.003	1.005	0.616183978	0.949	0.773	1.165	T1D	0.455660534	1	0.161338595	1.019	0	Inf	0.949	0.882	1.021	RA	T1D
1	11874872	rs144795462	0.795615266	1.006	1.005	1.007	0.646400612	0.95	0.763	1.182	T1D	0.473791632	1	0.171447617	1.02	0	Inf	0.95	0.883	1.022	RA	T1D
1	11874993	rs143553702	0.812548403	1.005	1.004	1.006	0.646400612	0.95	0.763	1.182	T1D	0.473791632	1	0.171447617	1.02	0	Inf	0.95	0.883	1.022	RA	T1D
1	11875031	rs142218582	0.816904143	1.005	1.004	1.006	0.643795113	0.95	0.764	1.181	T1D	0.472239172	1	0.170568557	1.02	0	Inf	0.95	0.883	1.022	RA	T1D
1	11875613	rs34377596	0.805878397	1.005	1.004	1.006	0.662490137	0.951	0.758	1.193	T1D	0.48333311	1	0.176906995	1.02	0	Inf	0.951	0.883	1.023	RA	T1D
1	11875709	rs111650969	0.901700565	0.996	0.995	0.998	0.997067294	0.968	0	40062109.86	CeD,SSc	0.826492489	0.472167971	1	1.026	0.956	1.101	0.968	0	Inf	RA	CeD,SSc
1	11876300	rs41275472	0.966031071	1.001	1	1.001	0.875320853	0.965	0.621	1.501	T1D	0.683296126	0.344045531	0.926740359	1.022	0.977	1.068	0.965	0.455	2.049	RA	T1D
1	11876395	rs72640257	0.804353715	1.006	1.005	1.006	0.642211135	0.95	0.765	1.18	T1D	0.471294372	1	0.170034827	1.02	0	Inf	0.95	0.883	1.022	RA	T1D
1	11877062	rs74866971	0.923999598	0.997	0.995	0.999	1	0.968	0	Inf	CeD,SSc	0.811759006	0.453056829	1	1.027	0.957	1.103	0.968	0	Inf	RA	CeD,SSc
1	11877131	rs75367103	0.915496801	0.997	0.995	0.999	0.992570451	0.968	0.001	1004.159	CeD,SSc	0.811759006	0.453056829	1	1.027	0.957	1.103	0.968	0	Inf	RA	CeD,SSc
1	11877266	rs72640258	0.792156483	1.006	1.005	1.007	0.642211135	0.95	0.765	1.18	T1D	0.471294372	1	0.170034827	1.021	0	Inf	0.95	0.883	1.022	RA	T1D
1	11877646	rs78642329	0.90706831	0.997	0.995	0.998	0.992570451	0.968	0.001	1004.159	CeD,SSc	0.814974798	0.457141707	1	1.027	0.957	1.102	0.968	0	Inf	RA	CeD,SSc
1	11877979	rs79904915	0.914193971	0.997	0.995	0.999	1	0.968	0	Inf	CeD,SSc	0.814974798	0.457141707	1	1.027	0.957	1.102	0.968	0	Inf	RA	CeD,SSc
1	11878226	rs74983098	0.893901778	0.996	0.994	0.998	1	0.968	0	Inf	CeD,SSc	0.818776621	0.462031939	1	1.027	0.956	1.104	0.968	0	Inf	RA	CeD,SSc
1	11878619	rs12564593	0.814361784	1.005	1.004	1.006	0.63444458	0.95	0.767	1.175	T1D	0.466650824	1	0.167425308	1.025	0	Inf	0.95	0.882	1.022	RA	T1D
1	11879066	rs76148073	0.906308091	0.996	0.995	0.998	1	0.968	0	Inf	CeD,SSc	0.818997904	0.462318645	1	1.027	0.957	1.102	0.968	0	Inf	RA	CeD,SSc
1	11879103	rs79171214	0.92144001	0.997	0.995	0.999	1	0.968	0	Inf	CeD,SSc	0.813827647	0.455679182	1	1.027	0.957	1.103	0.968	0	Inf	RA	CeD,SSc
1	11879267	rs2076001	0.822893405	1.005	1.004	1.006	0.63444458	0.95	0.767	1.175	T1D	0.466650824	1	0.167425308	1.024	0	Inf	0.95	0.882	1.022	RA	T1D
1	11879360	rs2076002	0.815299017	1.005	1.004	1.006	0.63444458	0.95	0.767	1.175	T1D	0.466650824	1	0.167425308	1.025	0	Inf	0.95	0.882	1.022	RA	T1D
1	11879468	rs78366115	0.91792858	0.997	0.995	0.999	1	0.968	0	Inf	CeD,SSc	0.813827647	0.455679182	1	1.027	0.957	1.103	0.968	0	Inf	RA	CeD,SSc
1	11879699	rs2050265	0.966708492	1.001	1	1.001	0.805344357	0.963	0.716	1.297	T1D	0.617855849	0.30811648	0.862337221	1.023	0.979	1.07	0.963	0.631	1.47	RA	T1D
1	11880731	rs149764880	0.974850341	1.001	1	1.001	0.524074144	1.027	0.946	1.114	CeD,RA	0.294636322	0.267316829	0.318130275	1.027	0.98	1.076	0.963	0.895	1.037	CeD,RA	SSc,T1D
1	11880819	rs198394	0.508365019	1.02	1.018	1.022	0.208905064	1.07	0.963	1.19	CeD,RA	0.322625469	0.244140499	0.396119434	1.07	0.955	1.2	0.964	0.887	1.049	CeD,RA	T1D
1	11881320	rs198396	0.295330198	1.018	1.017	1.018	0.435413211	1.031	0.955	1.113	RA	0.5414342	0.22012831	0.964792925	1.031	0.982	1.082	0.994	0.749	1.319	RA	SSc,T1D
1	11881441	rs6699618	0.911798145	1.002	1.001	1.003	0.672312194	0.959	0.791	1.163	T1D	0.51983737	0.269961755	0.736136298	1.025	0.981	1.072	0.959	0.753	1.222	RA	T1D
1	11881727	rs75747410	0.136478736	1.049	1.047	1.051	0.320447005	1.05	0.954	1.156	RA,T1D	0.738698977	0.385396461	0.962207455	1.05	0.94	1.172	0.996	0.846	1.173	RA,T1D	SSc
1	11882142	rs6669371	0.517828123	0.984	0.983	0.986	0.765181051	0.968	0.783	1.198	SSc,T1D	0.898420897	0.708786896	0.824767395	1.022	0.913	1.144	0.968	0.727	1.29	RA	SSc,T1D
1	11882486	rs79296154	0.919919129	0.997	0.995	0.999	0.849929444	0.962	0.646	1.432	CeD,SSc	0.7493625	0.422502564	0.903523481	1.03	0.959	1.106	0.962	0.517	1.791	RA	CeD,SSc
1	11882632	rs55994631	0.784246624	1.006	1.005	1.007	0.674457372	0.951	0.753	1.202	T1D	0.490379703	1	0.181002317	1.023	0	Inf	0.951	0.884	1.024	RA	T1D
1	11883531	rs12567119	0.956642349	1.001	1	1.002	0.680677447	0.96	0.788	1.168	T1D	0.552530782	0.295098347	0.744222842	1.024	0.98	1.07	0.96	0.749	1.229	RA	T1D
1	11883548	rs76823085	0.736529749	0.99	0.988	0.992	0.771493801	0.961	0.736	1.256	CeD,SSc	0.803460894	0.532953648	0.830702371	1.023	0.953	1.098	0.961	0.669	1.382	RA	CeD,SSc
1	11883575	rs77204442	0.901059539	0.996	0.995	0.998	1	0.968	0	Inf	CeD,SSc	0.822696747	0.46714554	1	1.027	0.956	1.102	0.968	0	Inf	RA	CeD,SSc
1	11883731	rs12567136	0.949023265	1.001	1.001	1.002	0.749969696	0.962	0.757	1.221	T1D	0.620798775	0.330603545	0.810420116	1.022	0.978	1.068	0.962	0.7	1.321	RA	T1D
1	11884147	rs2076003	0.139374032	1.05	1.048	1.052	0.323810014	1.052	0.952	1.162	RA,T1D	0.726977184	0.389163365	0.923008062	1.052	0.938	1.179	0.992	0.84	1.171	RA,T1D	SSc
1	11884619	rs41275474	0.901059539	0.996	0.995	0.998	1	0.968	0	Inf	CeD,SSc	0.822696747	0.46714554	1	1.027	0.956	1.102	0.968	0	Inf	RA	CeD,SSc
1	11885647	rs56153133	0.825506612	1.004	1.004	1.005	0.663827144	0.959	0.793	1.159	T1D	0.499326232	0.255911338	0.727912721	1.026	0.981	1.073	0.959	0.756	1.215	RA	T1D
1	11886699	rs75049241	0.875147157	0.995	0.994	0.997	0.945421797	0.966	0.362	2.582	CeD,SSc	0.819105639	0.46714554	0.989966243	1.027	0.956	1.102	0.966	0.005	203.58	RA	CeD,SSc
1	11886813	rs2076004	0.863598127	1.004	1.003	1.005	0.646134468	0.95	0.762	1.184	T1D	0.473633147	1	0.171357759	1.021	0	Inf	0.95	0.882	1.023	RA	T1D
1	11887125	rs41275476	0.875147157	0.995	0.994	0.997	0.945421797	0.966	0.362	2.582	CeD,SSc	0.819105639	0.46714554	0.989966243	1.027	0.956	1.102	0.966	0.005	203.58	RA	CeD,SSc
1	11887303	rs7537765	0.912053041	0.998	0.997	0.999	0.688802184	0.96	0.785	1.174	T1D	0.631986862	0.367693243	0.752057084	1.021	0.976	1.067	0.96	0.744	1.239	RA	T1D
1	11887316	rs41275478	0.8052048	1.006	1.005	1.007	0.682133973	0.951	0.75	1.208	T1D	0.494877446	1	0.183644969	1.025	0	Inf	0.951	0.884	1.024	RA	T1D
1	11887382	rs56190030	0.994022339	1	0.999	1.001	0.757738433	0.962	0.752	1.231	T1D	0.589595605	0.299603792	0.817755731	1.024	0.979	1.07	0.962	0.691	1.339	RA	T1D
1	11888061	rs77072136	0.140506433	1.048	1.046	1.051	0.334471611	1.05	0.951	1.159	RA,T1D	0.750370082	0.401074638	0.954407792	1.05	0.937	1.176	0.995	0.845	1.173	RA,T1D	SSc
1	11888923	rs77327024	0.875147157	0.995	0.994	0.997	0.945421797	0.966	0.362	2.582	CeD,SSc	0.819105639	0.46714554	0.989966243	1.027	0.956	1.102	0.966	0.005	203.58	RA	CeD,SSc
1	11889213	rs41275482	0.875147157	0.995	0.994	0.997	0.945421797	0.966	0.362	2.582	CeD,SSc	0.819105639	0.46714554	0.989966243	1.027	0.956	1.102	0.966	0.005	203.58	RA	CeD,SSc
1	11889225	rs41275484	0.142887567	1.047	1.045	1.049	0.364312271	1.047	0.948	1.158	RA,T1D	0.781995532	0.434183668	0.961104092	1.047	0.933	1.176	0.996	0.845	1.173	RA,T1D	SSc
1	11889568	rs76219075	0.875147157	0.995	0.994	0.997	0.945421797	0.966	0.362	2.582	CeD,SSc	0.819105639	0.46714554	0.989966243	1.027	0.956	1.102	0.966	0.005	203.58	RA	CeD,SSc
1	11889856	rs111370806	0.826334925	0.993	0.992	0.995	0.898453971	0.965	0.56	1.664	CeD,SSc	0.817682249	0.48601429	0.947744537	1.026	0.955	1.102	0.965	0.334	2.788	RA	CeD,SSc
1	11890105	rs41275486	0.875147157	0.995	0.994	0.997	0.945421797	0.966	0.362	2.582	CeD,SSc	0.819105639	0.46714554	0.989966243	1.027	0.956	1.102	0.966	0.005	203.58	RA	CeD,SSc
1	11890204	rs41275488	0.846762396	1.004	1.003	1.005	0.6050829	0.948	0.775	1.16	T1D	0.512406003	0.646336681	0.300404154	1.025	0.924	1.137	0.948	0.858	1.049	RA	T1D
1	11890390	rs41275490	0.875147157	0.995	0.994	0.997	0.945421797	0.966	0.362	2.582	CeD,SSc	0.819105639	0.46714554	0.989966243	1.027	0.956	1.102	0.966	0.005	203.58	RA	CeD,SSc
1	11891331	rs112140974	0.867877762	0.995	0.993	0.997	0.945421797	0.966	0.362	2.582	CeD,SSc	0.826614111	0.477117359	0.989966243	1.026	0.956	1.101	0.966	0.005	203.58	RA	CeD,SSc
1	11891480	rs112859107	0.896522547	0.996	0.994	0.998	1	0.969	0	Inf	CeD,SSc	0.82981622	0.476625074	1	1.026	0.956	1.102	0.969	0	Inf	RA	CeD,SSc
1	11891557	rs76033082	0.867877762	0.995	0.993	0.997	0.945421797	0.966	0.362	2.582	CeD,SSc	0.826614111	0.477117359	0.989966243	1.026	0.956	1.101	0.966	0.005	203.58	RA	CeD,SSc
1	11891613	rs76335758	0.896188517	0.996	0.994	0.998	1	0.969	0	Inf	CeD,SSc	0.829851986	0.476673344	1	1.026	0.956	1.102	0.969	0	Inf	RA	CeD,SSc
1	11891955	rs75545998	0.867877762	0.995	0.993	0.997	0.945421797	0.966	0.362	2.582	CeD,SSc	0.826614111	0.477117359	0.989966243	1.026	0.956	1.101	0.966	0.005	203.58	RA	CeD,SSc
1	11892002	rs78436614	0.896188517	0.996	0.994	0.998	1	0.969	0	Inf	CeD,SSc	0.829851986	0.476673344	1	1.026	0.956	1.102	0.969	0	Inf	RA	CeD,SSc
1	11892094	rs79811212	0.125860704	1.052	1.05	1.054	0.283178337	1.054	0.957	1.16	RA,T1D	0.681931093	0.343357773	0.925124366	1.054	0.945	1.175	0.992	0.842	1.169	RA,T1D	SSc
1	11892615	rs2236796	0.971817054	0.999	0.999	1	0.642072242	0.958	0.801	1.147	T1D	0.570815454	0.328136291	0.706729845	1.022	0.978	1.069	0.958	0.768	1.196	RA	T1D
1	11892651	rs76288343	0.886574124	0.996	0.994	0.997	1	0.968	0	Inf	CeD,SSc	0.836588519	0.485884773	1	1.026	0.955	1.101	0.968	0	Inf	RA	CeD,SSc
1	11892757	rs75297615	0.858303454	0.995	0.993	0.996	0.928511201	0.966	0.451	2.068	CeD,SSc	0.827828497	0.486190716	0.974828992	1.026	0.955	1.101	0.966	0.111	8.418	RA	CeD,SSc
1	11892779	rs78054341	0.886574124	0.996	0.994	0.997	1	0.968	0	Inf	CeD,SSc	0.836588519	0.485884773	1	1.026	0.955	1.101	0.968	0	Inf	RA	CeD,SSc
1	11893289	rs72640262	0.855811284	1.004	1.003	1.005	0.671118414	0.951	0.754	1.199	T1D	0.574373205	0.699874882	0.334841154	1.021	0.918	1.137	0.951	0.859	1.053	RA	T1D
1	11893830	rs74771026	0.897296259	0.996	0.994	0.998	1	0.969	0	Inf	CeD,SSc	0.836345104	0.485547694	1	1.026	0.955	1.101	0.969	0	Inf	RA	CeD,SSc
1	11895624	rs74053326	0.852835703	0.994	0.992	0.996	1	0.964	0	Inf	CeD	0.899300622	0.586227285	1	1.021	0.947	1.101	0.964	0	Inf	RA	CeD
1	11895667	rs74053327	0.832451526	0.993	0.992	0.995	1	0.97	0	Inf	CeD,SSc	0.879448766	0.551069614	1	1.024	0.948	1.106	0.97	0	Inf	RA	CeD,SSc
1	11895675	rs17037452	0.989193464	1	1	1.001	0.777338579	0.962	0.739	1.254	T1D	0.601572471	0.303310952	0.836187397	1.024	0.979	1.07	0.962	0.67	1.383	RA	T1D
1	11895795	rs55857306	0.848315716	1.004	1.003	1.005	0.717682343	0.961	0.773	1.194	T1D	0.564023578	0.291488965	0.779748024	1.024	0.98	1.071	0.961	0.725	1.272	RA	T1D
1	11895966	rs41275496	0.921843928	0.997	0.995	0.999	0.955343913	0.966	0.292	3.194	CeD,SSc	0.776703759	0.411778567	0.998814603	1.03	0.959	1.107	0.966	0	3.59E+19	RA	CeD,SSc
1	11897082	rs41275500	0.114758449	1.053	1.051	1.055	0.289132489	1.054	0.957	1.16	RA,T1D	0.67511005	0.67511005	1	1.054	0.826	1.344	NA	NA	NA	RA,T1D
1	11897286	rs72640267	0.699887355	1.009	1.008	1.01	0.751670245	0.954	0.712	1.278	T1D	0.534833095	1	0.208145182	1.027	0	Inf	0.954	0.886	1.027	RA	T1D
1	11897758	rs2075539	0.133451565	1.052	1.05	1.054	0.355749049	1.05	0.947	1.164	RA,T1D	0.68598003	0.424717233	0.756259553	1.05	0.932	1.183	0.97	0.802	1.174	RA,T1D	SSc
1	11897926	rs55788159	0.702833091	1.009	1.008	1.01	0.735280093	0.953	0.722	1.258	T1D	0.525541472	1	0.202278321	1.027	0	Inf	0.953	0.885	1.026	RA	T1D
1	11897992	rs79025427	0.855762355	0.995	0.993	0.996	0.827231835	0.963	0.684	1.355	CeD,SSc	0.779215289	0.469201446	0.882623641	1.027	0.956	1.102	0.963	0.581	1.596	RA	CeD,SSc
1	11898789	rs2272803	0.114881465	1.053	1.051	1.055	0.301553577	1.053	0.955	1.162	RA,T1D	0.699521578	0.699521578	1	1.053	0.81	1.37	NA	NA	NA	RA,T1D
1	11899470	rs111479605	0.856256974	0.995	0.993	0.996	0.809048803	0.962	0.703	1.316	CeD,SSc	0.764018752	0.458874566	0.8657799	1.027	0.957	1.103	0.962	0.615	1.506	RA	CeD,SSc
1	11899803	rs79429328	0.878159286	0.995	0.994	0.997	0.82922443	0.963	0.681	1.36	CeD,SSc	0.761561751	0.446182451	0.884463988	1.028	0.958	1.104	0.963	0.576	1.608	RA	CeD,SSc
1	11900142	rs77785799	0.856256974	0.995	0.993	0.996	0.809048803	0.962	0.703	1.316	CeD,SSc	0.764018752	0.458874566	0.8657799	1.027	0.957	1.103	0.962	0.615	1.506	RA	CeD,SSc
1	11937404	rs7554327	0.597202115	0.993	0.993	0.993	0.768450469	0.978	0.841	1.136	CeD	0.965537916	0.929985621	0.805629677	1.002	0.958	1.048	0.978	0.817	1.17	T1D	CeD
1	11958723	rs12085006	0.133485491	1.022	1.022	1.023	0.387680651	1.032	0.96	1.11	RA	0.762796812	0.459876369	0.861020601	1.032	0.949	1.124	0.989	0.87	1.123	RA	SSc
1	11959216	rs1999594	0.090842239	1.023	1.023	1.024	0.199657838	1.028	0.985	1.073	RA,SSc	0.491582174	0.491582174	1	1.028	0.949	1.114	NA	NA	NA	RA,SSc
1	11982544	rs2639453	0.910967186	0.998	0.998	0.999	0.299334056	1.051	0.957	1.155	T1D	0.295409104	0.352713906	0.241996021	1.051	0.946	1.167	0.977	0.94	1.016	T1D	RA
1	11986621	rs6682554	0.236895266	0.984	0.983	0.984	0.452578592	0.983	0.94	1.028	CeD,RA	0.505554732	0.828907501	0.229228853	1.012	0.908	1.128	0.983	0.956	1.011	T1D	CeD,RA
1	12016772	rs6665648	0.062341963	1.051	1.049	1.052	0.46270259	1.036	0.942	1.139	RA,T1D	0.777090463	0.498446441	0.826018455	1.036	0.935	1.149	0.977	0.797	1.199	RA,T1D	CeD
1	12018290	rs2273289	0.051917464	1.041	1.04	1.041	0.239536776	1.024	0.984	1.066	CeD,RA,T1D	0.575142324	0.575142324	1	1.024	0.942	1.115	NA	NA	NA	CeD,RA,T1D
1	12042506	rs4845891	0.003856527	1.04	1.039	1.04	0.00506986	1.033	1.01	1.056	CeD,RA,SSc	0.037705074	0.006638196	0.933668607	1.033	1.009	1.057	0.998	0.954	1.044	CeD,RA,SSc	T1D
1	12044164	rs1474868	0.004261699	1.039	1.039	1.04	0.005183389	1.05	1.015	1.086	CeD,SSc	0.038273246	0.006784332	0.930060552	1.05	1.014	1.087	0.998	0.954	1.044	CeD,SSc	T1D
1	12052405	rs6675934	0.479925394	0.987	0.987	0.988	0.520642524	0.972	0.892	1.059	CeD,SSc	0.718501692	0.616634485	0.569242987	1.015	0.958	1.076	0.972	0.883	1.071	T1D	CeD,SSc
1	12115691	rs4427416	0.03304151	0.969	0.969	0.969	0.04871243	0.955	0.913	1	RA	0.126892688	0.434791459	0.063613516	1.036	0.948	1.131	0.955	0.91	1.003	SSc	RA
1	12186058	rs2230625	0.616465843	0.977	0.972	0.981	1	0.953	0	Inf	RA	0.918181179	0.95250587	0.654890902	1.022	0.5	2.088	0.953	0.773	1.175	SSc,T1D	RA
1	12233754	rs976881	1.40E-06	0.932	0.932	0.932	4.59E-06	0.938	0.912	0.964	CeD,T1D	1.90E-05	1	1.90E-05	NA	NA	NA	0.938	0.91	0.966		CeD,T1D
1	12654035	rs12045736	0.822828111	1.003	1.003	1.004	0.822427657	0.961	0.676	1.366	SSc	0.843338577	0.564078873	0.878182094	1.009	0.978	1.042	0.961	0.574	1.608	RA	SSc
1	12661179	rs13376289	0.835933131	0.996	0.996	0.997	0.933699727	0.974	0.525	1.806	CeD	0.825625693	0.480881955	0.979481064	1.016	0.973	1.06	0.974	0.132	7.177	RA	CeD
1	12663774	rs4846127	0.352861342	0.987	0.986	0.987	0.617278024	0.977	0.894	1.069	RA	0.456321872	1	0.161701344	1.024	0	Inf	0.977	0.947	1.009	SSc	RA
1	12670396	rs4846128	0.755250602	0.996	0.995	0.996	0.824847334	1.044	0.712	1.53	SSc	0.524402379	0.418743192	0.48136026	1.044	0.94	1.159	0.982	0.933	1.033	SSc	RA
1	12673497	rs6675673	0.204697611	0.973	0.973	0.974	0.459010171	0.962	0.867	1.067	CeD	0.815909848	0.87698145	0.522631645	1.007	0.921	1.101	0.962	0.853	1.084	RA	CeD
1	12674271	rs6679088	0.328236199	0.984	0.984	0.985	0.310968235	0.969	0.912	1.03	CeD,SSc	0.717864991	1	0.717864991	NA	NA	NA	0.969	0.818	1.149		CeD,SSc
1	12678741	rs3010928	0.149631349	0.977	0.976	0.977	0.183962427	0.964	0.913	1.018	CeD,SSc	0.527733682	0.940659292	0.216500268	1.002	0.951	1.056	0.964	0.909	1.022	T1D	CeD,SSc
1	12693125	rs4845911	0.135667374	1.023	1.023	1.024	0.457785207	1.019	0.97	1.07	CeD,SSc,T1D	0.988173948	0.988173948	1	1.019	0.087	11.903	NA	NA	NA	CeD,SSc,T1D
1	13942435	rs41269791	0.07369503	0.92	0.916	0.923	0.028675884	0.89	0.801	0.988	CeD,T1D	0.085560538	1	0.085560538	NA	NA	NA	0.89	0.779	1.016		CeD,T1D
1	14004623	rs10737913	0.036099674	0.965	0.964	0.966	0.086860243	0.971	0.939	1.004	RA,SSc,T1D	0.092466842	0.179324816	0.103377422	1.044	0.98	1.112	0.971	0.937	1.006	CeD	RA,SSc,T1D
1	14017726	rs113463397	0.32524569	0.984	0.984	0.985	0.246816611	0.967	0.915	1.023	RA,SSc	0.561229258	0.78918634	0.285619639	1.007	0.957	1.06	0.967	0.91	1.028	T1D	RA,SSc
1	14020405	rs4077841	0.122102419	0.972	0.971	0.973	0.091223696	0.968	0.933	1.005	CeD,RA,SSc	0.282490991	0.723024047	0.110883434	1.009	0.96	1.06	0.968	0.93	1.007	T1D	CeD,RA,SSc
1	14023522	rs61183738	0.264839017	0.982	0.981	0.982	0.251676189	0.968	0.915	1.024	RA,SSc	0.554565231	0.759606693	0.290892314	1.008	0.958	1.061	0.968	0.91	1.029	T1D	RA,SSc
1	14025572	rs149049086	0.201335851	1.085	1.077	1.094	0.464068448	1.09	0.865	1.373	RA,T1D	0.540283383	0.5424909	0.39011957	1.09	0.826	1.439	0.772	0.427	1.394	RA,T1D	SSc
1	14030598	rs3806424	0.327660534	1.065	1.056	1.073	0.561841152	1.083	0.828	1.415	RA,T1D	0.523736644	0.280298872	0.717630217	1.083	0.937	1.25	0.858	0.373	1.971	RA,T1D	SSc
1	14035246	rs116622727	0.334236896	1.064	1.055	1.072	0.573119988	1.083	0.82	1.43	RA,T1D	0.525389682	0.286234523	0.70635559	1.083	0.935	1.255	0.854	0.377	1.938	RA,T1D	SSc
1	14036824	rs144094531	0.334236896	1.064	1.055	1.072	0.573119988	1.083	0.82	1.43	RA,T1D	0.525389682	0.286234523	0.70635559	1.083	0.935	1.255	0.854	0.377	1.938	RA,T1D	SSc
1	14036882	rs115184186	0.408350644	1.056	1.047	1.064	0.433506468	1.092	0.876	1.361	RA,T1D	0.374615341	0.213284421	0.563035321	1.092	0.951	1.254	0.934	0.742	1.176	RA,T1D	CeD,SSc
1	14039423	rs115785834	0.317777999	1.066	1.057	1.074	0.515139612	1.087	0.845	1.399	RA,T1D	0.489834622	0.255796913	0.70635559	1.087	0.941	1.256	0.854	0.377	1.938	RA,T1D	SSc
1	14040014	rs78451038	0.317777999	1.066	1.057	1.074	0.515139612	1.087	0.845	1.399	RA,T1D	0.489834622	0.255796913	0.70635559	1.087	0.941	1.256	0.854	0.377	1.938	RA,T1D	SSc
1	14041169	rs115567451	0.34587122	1.062	1.054	1.071	0.555599993	1.084	0.829	1.418	RA,T1D	0.510983665	0.277017349	0.697774451	1.084	0.937	1.254	0.852	0.379	1.913	RA,T1D	SSc
1	14041254	rs116810998	0.34587122	1.062	1.054	1.071	0.555599993	1.084	0.829	1.418	RA,T1D	0.510983665	0.277017349	0.697774451	1.084	0.937	1.254	0.852	0.379	1.913	RA,T1D	SSc
1	14041803	rs114857650	0.335416967	1.063	1.055	1.072	0.555599993	1.084	0.829	1.418	RA,T1D	0.510983665	0.277017349	0.697774451	1.084	0.937	1.254	0.852	0.379	1.913	RA,T1D	SSc
1	14041871	rs79054615	0.335416967	1.063	1.055	1.072	0.555599993	1.084	0.829	1.418	RA,T1D	0.510983665	0.277017349	0.697774451	1.084	0.937	1.254	0.852	0.379	1.913	RA,T1D	SSc
1	14045521	rs12755924	0.204485107	0.98	0.979	0.98	0.241242861	0.967	0.915	1.023	RA,SSc	0.578207754	0.847760839	0.279559982	1.005	0.955	1.057	0.967	0.911	1.027	T1D	RA,SSc
1	14046339	rs148379614	0.348008056	1.062	1.053	1.07	0.56070058	1.085	0.824	1.428	RA,T1D	0.508142453	0.279699014	0.684920542	1.085	0.936	1.258	0.848	0.383	1.878	RA,T1D	SSc
1	14048199	rs2495051	0.30407625	0.983	0.982	0.983	0.429575129	0.973	0.908	1.042	RA,SSc	0.730451365	0.758978784	0.477760188	1.008	0.958	1.061	0.973	0.901	1.05	T1D	RA,SSc
1	14048822	rs114868424	0.397795568	1.055	1.047	1.064	0.612468705	1.082	0.799	1.465	RA,T1D	0.512605442	0.306995106	0.632856749	1.082	0.931	1.257	0.834	0.396	1.757	RA,T1D	SSc
1	14049073	rs116605794	0.421691691	1.053	1.044	1.061	0.645481612	1.079	0.78	1.493	RA,T1D	0.526059676	0.324473748	0.62440412	1.079	0.927	1.256	0.832	0.397	1.74	RA,T1D	SSc
1	14049383	rs74557977	0.421691691	1.053	1.044	1.061	0.645481612	1.079	0.78	1.493	RA,T1D	0.526059676	0.324473748	0.62440412	1.079	0.927	1.256	0.832	0.397	1.74	RA,T1D	SSc
1	14050239	rs78095306	0.434124793	1.051	1.043	1.059	0.68868896	1.077	0.749	1.55	RA,T1D	0.54579874	0.347429912	0.619426491	1.077	0.922	1.258	0.83	0.398	1.731	RA,T1D	SSc
1	14050615	rs77986549	0.434124793	1.051	1.043	1.059	0.68868896	1.077	0.749	1.55	RA,T1D	0.54579874	0.347429912	0.619426491	1.077	0.922	1.258	0.83	0.398	1.731	RA,T1D	SSc
1	14051944	rs141201322	0.459386422	1.048	1.04	1.056	0.72237556	1.075	0.722	1.601	RA,T1D	0.556915287	0.365388465	0.609006547	1.075	0.919	1.257	0.827	0.4	1.711	RA,T1D	SSc
1	14053929	rs191510145	0.483882716	1.045	1.037	1.053	0.764308714	1.072	0.682	1.685	RA,T1D	0.569097549	0.387815682	0.594948226	1.072	0.916	1.254	0.823	0.402	1.685	RA,T1D	SSc
1	14054013	rs138943487	0.510985318	1.042	1.034	1.051	0.797374338	1.07	0.64	1.787	RA,T1D	0.57463392	0.405556037	0.578284194	1.07	0.913	1.253	0.819	0.405	1.657	RA,T1D	SSc
1	14054780	rs117620738	0.510985318	1.042	1.034	1.051	0.797374338	1.07	0.64	1.787	RA,T1D	0.57463392	0.405556037	0.578284194	1.07	0.913	1.253	0.819	0.405	1.657	RA,T1D	SSc
1	14056101	rs116285795	0.499024551	1.044	1.036	1.052	0.797374338	1.07	0.64	1.787	RA,T1D	0.57463392	0.405556037	0.578284194	1.07	0.913	1.253	0.819	0.405	1.657	RA,T1D	SSc
1	14057478	rs146545513	0.499024551	1.044	1.036	1.052	0.797374338	1.07	0.64	1.787	RA,T1D	0.57463392	0.405556037	0.578284194	1.07	0.913	1.253	0.819	0.405	1.657	RA,T1D	SSc
1	14058903	rs115756075	0.437354544	1.051	1.042	1.059	0.767697869	1.071	0.679	1.691	RA,T1D	0.610852434	0.389631774	0.668465935	1.071	0.916	1.253	0.846	0.395	1.815	RA,T1D	SSc
1	14059111	rs116100589	0.437354544	1.051	1.042	1.059	0.767697869	1.071	0.679	1.691	RA,T1D	0.610852434	0.389631774	0.668465935	1.071	0.916	1.253	0.846	0.395	1.815	RA,T1D	SSc
1	14059935	rs116597035	0.437354544	1.051	1.042	1.059	0.767697869	1.071	0.679	1.691	RA,T1D	0.610852434	0.389631774	0.668465935	1.071	0.916	1.253	0.846	0.395	1.815	RA,T1D	SSc
1	14060211	rs114023548	0.417071949	1.053	1.045	1.061	0.767697869	1.071	0.679	1.691	RA,T1D	0.610852434	0.389631774	0.668465935	1.071	0.916	1.253	0.846	0.395	1.815	RA,T1D	SSc
1	14062376	rs75437510	0.40372324	1.054	1.046	1.062	0.75025922	1.071	0.701	1.636	RA,T1D	0.602378364	0.380292708	0.668465935	1.071	0.919	1.249	0.846	0.395	1.815	RA,T1D	SSc
1	14064449	rs76630817	0.398675183	1.054	1.046	1.063	0.75025922	1.071	0.701	1.636	RA,T1D	0.600579513	0.380292708	0.665018703	1.071	0.919	1.249	0.846	0.396	1.807	RA,T1D	SSc
1	14067851	rs1203630	0.066887203	0.972	0.972	0.973	0.132553767	0.977	0.948	1.007	CeD,RA,SSc	0.394562827	0.817823326	0.158559703	1.006	0.956	1.059	0.977	0.946	1.009	T1D	CeD,RA,SSc
1	14067989	rs115186109	0.34574707	1.061	1.053	1.069	0.63210426	1.077	0.795	1.458	RA,T1D	0.53939806	0.317384602	0.665018703	1.077	0.931	1.245	0.846	0.396	1.807	RA,T1D	SSc
1	14068162	rs114158046	0.34574707	1.061	1.053	1.069	0.63210426	1.077	0.795	1.458	RA,T1D	0.53939806	0.317384602	0.665018703	1.077	0.931	1.245	0.846	0.396	1.807	RA,T1D	SSc
1	14068792	rs41303877	0.303134915	1.067	1.058	1.075	0.63210426	1.077	0.795	1.458	RA,T1D	0.645550067	0.717274363	0.400456198	1.077	0.721	1.608	0.836	0.551	1.269	RA,T1D	SSc
1	14069415	rs115051760	0.321417691	1.064	1.056	1.072	0.666870838	1.075	0.773	1.495	RA,T1D	0.747573478	0.752306012	0.504964636	1.075	0.686	1.685	0.87	0.578	1.309	RA,T1D	SSc
1	14070302	rs114034230	0.310590736	1.066	1.057	1.074	0.666870838	1.075	0.773	1.495	RA,T1D	0.747573478	0.752306012	0.504964636	1.075	0.686	1.685	0.87	0.578	1.309	RA,T1D	SSc
1	14070872	rs115904419	0.303725795	1.067	1.058	1.075	0.666870838	1.075	0.773	1.495	RA,T1D	0.747573478	0.752306012	0.504964636	1.075	0.686	1.685	0.87	0.578	1.309	RA,T1D	SSc
1	14070934	rs116252893	0.356878121	1.059	1.051	1.067	0.886583855	1.064	0.455	2.49	RA,T1D	0.837719766	0.965326174	0.504964636	1.064	0.065	17.313	0.87	0.578	1.309	RA,T1D	SSc
1	14074176	rs80174145	0.343085941	1.06	1.052	1.068	0.82953044	1.066	0.594	1.913	RA,T1D	0.895755302	0.911354468	0.63603999	1.066	0.344	3.301	0.907	0.606	1.358	RA,T1D	SSc
1	14085721	rs76085446	0.309997732	1.065	1.057	1.073	0.749994809	1.069	0.709	1.613	RA,T1D	0.860645214	0.834564545	0.624186672	1.069	0.571	2.002	0.904	0.604	1.354	RA,T1D	SSc
1	14087444	rs116360324	0.319385405	1.063	1.055	1.071	0.749803622	1.069	0.708	1.616	RA,T1D	0.848089552	0.83437773	0.601878487	1.069	0.57	2.007	0.898	0.6	1.344	RA,T1D	SSc
1	14087475	rs78354946	0.310510671	1.064	1.056	1.072	0.749878451	1.069	0.708	1.616	RA,T1D	0.848119863	0.83445085	0.601878487	1.069	0.57	2.007	0.898	0.6	1.344	RA,T1D	SSc
1	14089828	rs114954122	0.716449692	1.026	1.016	1.036	0.848514033	1.11	0.381	3.228	RA	0.588185604	0.244001675	1	1.11	0.931	1.322	0.956	0	Inf	RA	CeD
1	14092904	rs1919405	0.930334943	0.994	0.985	1.003	1	0.965	0	Inf	CeD,SSc,T1D	0.926568542	0.642124909	1	1.038	0.887	1.215	0.965	0	Inf	RA	CeD,SSc,T1D
1	14098849	rs78538467	0.76653491	0.981	0.974	0.989	1	0.931	0	Inf	CeD	0.989105378	0.856066268	1	1.014	0.876	1.174	0.931	0	Inf	RA	CeD
1	14099036	rs115853822	0.76653491	0.981	0.974	0.989	1	0.931	0	Inf	CeD	0.989105378	0.856066268	1	1.014	0.876	1.174	0.931	0	Inf	RA	CeD
1	14101355	rs115958653	0.844207242	0.987	0.98	0.995	1	0.934	0	Inf	CeD	0.975970067	0.788940004	1	1.021	0.879	1.185	0.934	0	Inf	RA	CeD
1	14101411	rs184280781	0.781003757	0.982	0.974	0.99	1	0.929	0	Inf	CeD	0.989701045	0.859955979	1	1.013	0.873	1.176	0.929	0	Inf	RA	CeD
1	14102710	rs79900130	0.68129763	0.974	0.966	0.982	1	0.924	0	Inf	CeD	0.999062325	0.957008386	1	1.004	0.865	1.165	0.924	0	Inf	RA	CeD
1	14102918	rs116973365	0.677635653	0.974	0.966	0.982	1	0.927	0	Inf	CeD	0.999786598	0.979412022	1	1.002	0.864	1.162	0.927	0	Inf	RA	CeD
1	14103798	rs117494767	0.723140815	0.978	0.97	0.985	1	0.931	0	Inf	CeD	0.997104425	0.924871839	1	1.007	0.869	1.168	0.931	0	Inf	RA	CeD
1	14105049	rs61747667	0.878065818	0.99	0.983	0.998	1	0.98	0	Inf	CeD,T1D	0.999329828	1	0.963613366	1.009	0	Inf	0.98	0.415	2.314	RA,SSc	CeD,T1D
1	14105382	rs56201064	0.903839831	0.993	0.985	1	1	0.98	0	Inf	CeD,T1D	0.999329828	1	0.963613366	1.012	0	Inf	0.98	0.415	2.314	RA,SSc	CeD,T1D
1	14105639	rs17350795	0.917693	0.994	0.989	1	1	0.947	0	Inf	CeD,SSc	0.968917329	0.761262124	1	1.02	0.896	1.161	0.947	0	Inf	RA	CeD,SSc
1	14105856	rs61747663	0.920833013	0.994	0.987	1.001	1	0.964	0	Inf	CeD	0.995500262	0.994474916	0.911683641	1.016	0.011	93.991	0.964	0.502	1.851	RA	CeD
1	14105922	rs56057569	0.892530409	1.006	1.002	1.011	0.109168921	1.129	0.973	1.31	CeD,SSc	0.119565562	0.050072378	0.512008699	1.129	1	1.275	0.96	0.85	1.084	CeD,SSc	RA,T1D
1	14105946	rs61747661	0.925748807	1.005	0.999	1.011	1	0.88	0	Inf	SSc	0.946106585	0.933967445	0.738993477	1.017	0.679	1.524	0.88	0.414	1.869	RA,T1D	SSc
1	14106330	rs61747664	0.901122386	0.993	0.988	0.999	1	0.948	0	Inf	CeD,SSc	0.97471288	0.783710153	1	1.018	0.894	1.159	0.948	0	Inf	RA	CeD,SSc
1	14107135	rs116238585	0.914859243	1.006	1	1.013	1	0.962	0	Inf	SSc,T1D	0.915940902	0.619078292	1	1.036	0.902	1.188	0.962	0	Inf	RA	SSc,T1D
1	14107164	rs115572434	0.914859243	1.006	1	1.013	1	0.962	0	Inf	SSc,T1D	0.915940902	0.619078292	1	1.036	0.902	1.188	0.962	0	Inf	RA	SSc,T1D
1	14108988	rs61747665	0.886199115	0.992	0.987	0.998	1	0.823	0	Inf	SSc	0.969250543	0.762487297	1	1.02	0.896	1.162	0.823	0	Inf	RA	SSc
1	14109667	rs17346709	0.938051564	0.996	0.99	1.002	1	0.858	0	Inf	SSc	0.976682015	0.791967652	1	1.018	0.894	1.159	0.858	0	Inf	RA	SSc
1	14109904	rs116204394	0.882918017	1.009	1.002	1.015	1	1.041	0	Inf	RA	0.890765495	0.570636996	1	1.041	0.907	1.194	0.963	0	Inf	RA	SSc,T1D
1	14111121	rs75856949	0.835447902	1.012	1.005	1.019	1	1.039	0	Inf	RA	0.901027168	0.589477065	1	1.039	0.904	1.194	0.916	0	Inf	RA	SSc
1	14113132	rs115795012	0.925381925	1.006	0.999	1.012	1	0.956	0	Inf	SSc,T1D	0.900575685	0.588623991	1	1.039	0.905	1.192	0.956	0	Inf	RA	SSc,T1D
1	14118977	rs116702257	0.972899505	0.998	0.991	1.005	1	0.945	0	Inf	T1D	0.918452876	0.62436369	1	1.035	0.902	1.188	0.945	0	Inf	RA	T1D
1	14192676	rs7542939	0.425231979	0.986	0.985	0.986	0.391062343	0.925	0.774	1.105	SSc	0.790061643	0.973492723	0.438261117	1.001	0.944	1.062	0.925	0.76	1.127	T1D	SSc
1	14192950	rs7537478	0.42944784	0.986	0.985	0.986	0.393759179	0.925	0.774	1.106	SSc	0.782322259	0.947005898	0.441042383	1.002	0.945	1.063	0.925	0.759	1.128	T1D	SSc
1	14290847	rs12118400	0.601219027	0.991	0.991	0.992	1	0.96	0	Inf	SSc	1	1	1	NA	NA	NA	0.96	0	Inf		SSc
1	14290884	rs12119295	0.578613446	0.991	0.99	0.991	1	0.96	0	Inf	SSc	1	1	1	NA	NA	NA	0.96	0	Inf		SSc
1	14303731	rs7552001	0.477309107	0.986	0.985	0.986	0.334265573	0.958	0.877	1.045	SSc,T1D	0.455875647	1	0.161456537	1.004	0	Inf	0.958	0.902	1.017	CeD,RA	SSc,T1D
1	14303732	rs7556509	0.477309107	0.986	0.985	0.986	0.334265573	0.958	0.877	1.045	SSc,T1D	0.455875647	1	0.161456537	1.004	0	Inf	0.958	0.902	1.017	CeD,RA	SSc,T1D
1	14305286	rs61775615	0.663479323	0.991	0.99	0.992	0.764090396	0.966	0.771	1.211	SSc,T1D	0.751176639	1	0.383629648	1.006	0	Inf	0.966	0.894	1.044	RA	SSc,T1D
1	14306960	rs35774750	0.502307666	0.986	0.986	0.987	0.399702163	0.961	0.875	1.055	SSc,T1D	0.790640656	0.92773844	0.460608696	1.002	0.958	1.048	0.961	0.863	1.069	RA	SSc,T1D
1	14308738	rs34227413	0.499561788	0.986	0.986	0.987	0.394233001	0.96	0.875	1.054	SSc,T1D	0.786780201	0.929613024	0.454825743	1.002	0.958	1.048	0.96	0.864	1.068	RA	SSc,T1D
1	14309033	rs12029404	0.525026405	0.987	0.986	0.988	0.433505015	0.962	0.872	1.06	SSc,T1D	0.813957311	0.918838581	0.496109114	1.002	0.959	1.048	0.962	0.86	1.076	RA	SSc,T1D
1	14309145	rs12029463	0.469249924	0.985	0.984	0.986	0.365151414	0.959	0.877	1.05	SSc,T1D	0.76810488	0.947722115	0.423898338	1.002	0.958	1.047	0.959	0.866	1.062	RA	SSc,T1D
1	14309331	rs12031817	0.471954855	0.985	0.985	0.986	0.365151414	0.959	0.877	1.05	SSc,T1D	0.766323434	0.943126092	0.423898338	1.002	0.958	1.048	0.959	0.866	1.062	RA	SSc,T1D
1	14309710	rs12121969	0.535529185	0.987	0.987	0.988	0.389649179	0.96	0.875	1.053	SSc,T1D	0.758844516	0.870547878	0.449971231	1.004	0.96	1.049	0.96	0.864	1.067	RA	SSc,T1D
1	14310200	rs12732688	0.491030166	0.986	0.985	0.987	0.377949103	0.96	0.876	1.052	SSc,T1D	0.770719762	0.924739492	0.437546412	1.002	0.958	1.048	0.96	0.865	1.065	RA	SSc,T1D
1	14310963	rs16853356	0.502706033	0.986	0.986	0.987	0.402244923	0.961	0.875	1.055	SSc,T1D	0.795079114	0.933713031	0.463292992	1.002	0.958	1.048	0.961	0.863	1.069	RA	SSc,T1D
1	14311470	rs12128425	0.489716298	0.986	0.985	0.987	0.384704714	0.96	0.876	1.052	SSc,T1D	0.783520275	0.942253664	0.44472581	1.002	0.958	1.047	0.96	0.865	1.066	RA	SSc,T1D
1	14311653	rs12128492	0.489716298	0.986	0.985	0.987	0.384704714	0.96	0.876	1.052	SSc,T1D	0.783520275	0.942253664	0.44472581	1.002	0.958	1.047	0.96	0.865	1.066	RA	SSc,T1D
1	14313274	rs12728009	0.479752976	0.986	0.985	0.987	0.337593147	0.959	0.879	1.045	SSc,T1D	0.733230935	0.926611685	0.394296927	1.002	0.959	1.048	0.959	0.87	1.056	RA	SSc,T1D
1	14313555	rs34698365	0.506695243	0.987	0.986	0.987	0.402244923	0.961	0.875	1.055	SSc,T1D	0.792790932	0.927841245	0.463292992	1.002	0.958	1.048	0.961	0.863	1.069	RA	SSc,T1D
1	14314353	rs12026392	0.507670672	0.987	0.986	0.987	0.398009164	0.961	0.875	1.054	SSc,T1D	0.787117933	0.922378109	0.458818869	1.002	0.959	1.048	0.961	0.864	1.068	RA	SSc,T1D
1	14314808	rs61775648	0.511678136	0.987	0.986	0.988	0.398009164	0.961	0.875	1.054	SSc,T1D	0.785915672	0.919336686	0.458818869	1.002	0.959	1.048	0.961	0.864	1.068	RA	SSc,T1D
1	14315693	rs12030309	0.476885544	0.986	0.985	0.986	0.360422825	0.959	0.878	1.049	SSc,T1D	0.76009572	0.938446476	0.418840054	1.002	0.958	1.047	0.959	0.867	1.061	RA	SSc,T1D
1	14318425	rs12030429	0.500893643	0.986	0.986	0.987	0.34398962	0.959	0.878	1.046	SSc,T1D	0.72243827	0.884346487	0.401193825	1.003	0.96	1.049	0.959	0.869	1.058	RA	SSc,T1D
1	14318571	rs12034667	0.703672627	0.992	0.992	0.993	0.721773401	0.959	0.764	1.205	T1D	0.94167398	0.865831084	0.783650994	1.004	0.961	1.048	0.959	0.714	1.289	RA	T1D
1	14318639	rs12035545	0.703672627	0.992	0.992	0.993	0.721773401	0.959	0.764	1.205	T1D	0.94167398	0.865831084	0.783650994	1.004	0.961	1.048	0.959	0.714	1.289	RA	T1D
1	14318699	rs12035550	0.798949213	0.994	0.994	0.995	0.702318782	0.959	0.773	1.189	T1D	0.841739218	0.644528139	0.765047418	1.011	0.964	1.06	0.959	0.728	1.263	RA	T1D
1	14318877	rs34693217	0.469843779	0.985	0.984	0.986	0.289475337	0.956	0.881	1.039	SSc,T1D	0.665920697	0.88898807	0.341904707	1.003	0.959	1.049	0.956	0.873	1.048	RA	SSc,T1D
1	14319245	rs35253344	0.50390718	0.986	0.985	0.987	0.434650563	0.96	0.867	1.064	SSc,T1D	0.829143915	0.956593646	0.497305178	1.001	0.957	1.047	0.96	0.853	1.08	RA	SSc,T1D
1	14319289	rs67650375	0.466835507	0.985	0.984	0.986	0.292040655	0.955	0.878	1.04	SSc,T1D	0.690513355	0.943400787	0.344721043	1.002	0.958	1.048	0.955	0.869	1.05	RA	SSc,T1D
1	14319311	rs58278506	0.497187275	0.986	0.985	0.987	0.373664603	0.959	0.876	1.051	SSc,T1D	0.763186104	0.915468562	0.432984255	1.002	0.958	1.048	0.959	0.865	1.064	RA	SSc,T1D
1	14319344	rs72640538	0.513647528	0.987	0.986	0.988	0.369588961	0.959	0.876	1.05	SSc,T1D	0.750239353	0.892717802	0.42863786	1.003	0.959	1.049	0.959	0.866	1.063	RA	SSc,T1D
1	14319351	rs57808130	0.547140194	0.988	0.987	0.988	0.339453143	0.958	0.876	1.047	SSc,T1D	0.715509333	0.878537254	0.396303836	1.003	0.96	1.049	0.958	0.867	1.058	RA	SSc,T1D
1	14319469	rs61775651	0.56731478	0.988	0.987	0.989	0.632094562	0.965	0.832	1.118	SSc,T1D	0.678267538	1	0.314468011	1.004	0	Inf	0.965	0.899	1.035	RA	SSc,T1D
1	14319585	rs12727487	0.480311283	0.986	0.985	0.986	0.330717868	0.958	0.878	1.045	SSc,T1D	0.720093169	0.911264336	0.386867055	1.003	0.959	1.048	0.958	0.869	1.056	RA	SSc,T1D
1	14319607	rs12753627	0.505898268	0.986	0.986	0.987	0.393286828	0.96	0.874	1.054	SSc,T1D	0.77780721	0.909018162	0.453824319	1.003	0.959	1.048	0.96	0.863	1.068	RA	SSc,T1D
1	14319717	rs12738601	0.437573002	0.984	0.983	0.985	0.301182803	0.955	0.876	1.042	SSc,T1D	0.679750657	0.890103488	0.354736596	1.003	0.958	1.051	0.955	0.867	1.052	RA	SSc,T1D
1	14319914	rs2050169	0.716331717	0.992	0.991	0.993	0.4113228	0.958	0.865	1.061	SSc,T1D	0.445027357	0.775677821	0.200556304	1.017	0.906	1.142	0.958	0.897	1.023	RA	SSc,T1D
1	14320465	rs6698763	0.507880791	0.987	0.986	0.987	0.427774344	0.962	0.873	1.059	SSc,T1D	0.816873165	0.937681077	0.490118864	1.002	0.958	1.047	0.962	0.861	1.075	RA	SSc,T1D
1	14320502	rs6681501	0.67529974	0.992	0.991	0.992	0.480378778	0.963	0.869	1.069	SSc,T1D	0.767950028	0.737252649	0.544681754	1.008	0.964	1.053	0.963	0.854	1.087	RA	SSc,T1D
1	14320651	rs6691183	0.52494949	0.987	0.986	0.988	0.429363808	0.962	0.874	1.059	SSc,T1D	0.807377878	0.910090146	0.491781475	1.003	0.959	1.048	0.962	0.861	1.075	RA	SSc,T1D
1	14320863	rs6693784	0.544380377	0.988	0.987	0.989	0.430635953	0.962	0.874	1.059	SSc,T1D	0.799347044	0.887653061	0.493111526	1.003	0.96	1.048	0.962	0.861	1.075	RA	SSc,T1D
1	14320934	rs6693808	0.557518126	0.988	0.987	0.989	0.452625999	0.963	0.871	1.063	SSc,T1D	0.808324142	0.869635338	0.516014504	1.004	0.96	1.05	0.963	0.858	1.08	RA	SSc,T1D
1	14321148	rs6694090	0.765555089	0.994	0.993	0.995	0.814488256	0.97	0.752	1.251	SSc,T1D	0.957754514	0.831138938	0.870828183	1.005	0.962	1.05	0.97	0.672	1.401	RA	SSc,T1D
1	14321350	rs12038457	0.562040096	0.988	0.987	0.989	0.445685014	0.962	0.872	1.062	SSc,T1D	0.797674725	0.856309747	0.508803592	1.004	0.96	1.05	0.962	0.859	1.078	RA	SSc,T1D
1	14321565	rs12038517	0.595294785	0.989	0.989	0.99	0.464858975	0.963	0.87	1.065	SSc,T1D	0.812641067	0.859065293	0.528682336	1.004	0.961	1.048	0.963	0.856	1.083	RA	SSc,T1D
1	14321583	rs12037694	0.562420842	0.988	0.988	0.989	0.457925053	0.963	0.871	1.064	SSc,T1D	0.816526976	0.880389867	0.521507791	1.003	0.96	1.049	0.963	0.857	1.081	RA	SSc,T1D
1	14321963	rs7512157	0.531767496	0.987	0.986	0.988	0.435164685	0.962	0.873	1.06	SSc,T1D	0.794956468	0.868622027	0.497841824	1.004	0.959	1.051	0.962	0.86	1.076	RA	SSc,T1D
1	14321969	rs7549907	0.399821128	0.981	0.98	0.982	0.418094546	0.961	0.874	1.058	SSc,T1D	0.777953589	0.859837205	0.479974467	1.005	0.951	1.062	0.961	0.862	1.072	RA	SSc,T1D
1	14322060	rs7541242	0.541417613	0.987	0.987	0.988	0.449443473	0.962	0.872	1.063	SSc,T1D	0.808051905	0.8745775	0.512710268	1.004	0.959	1.05	0.962	0.858	1.079	RA	SSc,T1D
1	14322119	rs10927982	0.495872579	0.986	0.985	0.987	0.371522385	0.96	0.878	1.05	SSc,T1D	0.767083615	0.930158704	0.430700345	1.002	0.959	1.047	0.96	0.868	1.062	RA	SSc,T1D
1	14322259	rs12754217	0.543143174	0.987	0.986	0.988	0.465412251	0.963	0.87	1.066	SSc,T1D	0.802386921	0.834023163	0.529254109	1.005	0.959	1.054	0.963	0.856	1.083	RA	SSc,T1D
1	14322324	rs12743327	0.519989679	0.987	0.986	0.988	0.430062454	0.962	0.873	1.059	SSc,T1D	0.811981572	0.920460939	0.492511992	1.002	0.959	1.048	0.962	0.861	1.075	RA	SSc,T1D
1	14322486	rs12738887	0.504603518	0.987	0.986	0.987	0.422337066	0.962	0.874	1.058	SSc,T1D	0.81272441	0.937768622	0.484424669	1.002	0.958	1.047	0.962	0.862	1.073	RA	SSc,T1D
1	14322519	rs12754561	0.504603518	0.987	0.986	0.987	0.422337066	0.962	0.874	1.058	SSc,T1D	0.81272441	0.937768622	0.484424669	1.002	0.958	1.047	0.962	0.862	1.073	RA	SSc,T1D
1	14322536	rs12754678	0.504603518	0.987	0.986	0.987	0.422337066	0.962	0.874	1.058	SSc,T1D	0.81272441	0.937768622	0.484424669	1.002	0.958	1.047	0.962	0.862	1.073	RA	SSc,T1D
1	14322622	rs12731340	0.507789188	0.987	0.986	0.987	0.423639089	0.962	0.874	1.058	SSc,T1D	0.812703351	0.935079671	0.48578916	1.002	0.959	1.047	0.962	0.861	1.074	RA	SSc,T1D
1	14322884	rs1108860	0.507789188	0.987	0.986	0.987	0.423639089	0.962	0.874	1.058	SSc,T1D	0.812703351	0.935079671	0.48578916	1.002	0.959	1.047	0.962	0.861	1.074	RA	SSc,T1D
1	14322920	rs1108861	0.507789188	0.987	0.986	0.987	0.423639089	0.962	0.874	1.058	SSc,T1D	0.812703351	0.935079671	0.48578916	1.002	0.959	1.047	0.962	0.861	1.074	RA	SSc,T1D
1	14323110	rs2005499	0.507789188	0.987	0.986	0.987	0.423639089	0.962	0.874	1.058	SSc,T1D	0.812703351	0.935079671	0.48578916	1.002	0.959	1.047	0.962	0.861	1.074	RA	SSc,T1D
1	14323295	rs2005500	0.507789188	0.987	0.986	0.987	0.423639089	0.962	0.874	1.058	SSc,T1D	0.812703351	0.935079671	0.48578916	1.002	0.959	1.047	0.962	0.861	1.074	RA	SSc,T1D
1	14323521	rs2359901	0.507789188	0.987	0.986	0.987	0.423639089	0.962	0.874	1.058	SSc,T1D	0.812703351	0.935079671	0.48578916	1.002	0.959	1.047	0.962	0.861	1.074	RA	SSc,T1D
1	14323652	rs4391659	0.507789188	0.987	0.986	0.987	0.423639089	0.962	0.874	1.058	SSc,T1D	0.812703351	0.935079671	0.48578916	1.002	0.959	1.047	0.962	0.861	1.074	RA	SSc,T1D
1	14323733	rs2359902	0.500513662	0.986	0.986	0.987	0.430127451	0.962	0.873	1.06	SSc,T1D	0.820838529	0.943425407	0.492579946	1.002	0.958	1.047	0.962	0.861	1.075	RA	SSc,T1D
1	14323765	rs2359903	0.399254649	0.981	0.98	0.982	0.389868767	0.96	0.876	1.053	SSc,T1D	0.743002618	0.833389929	0.45020396	1.006	0.952	1.063	0.96	0.865	1.067	RA	SSc,T1D
1	14323796	rs2359904	0.500513662	0.986	0.986	0.987	0.430127451	0.962	0.873	1.06	SSc,T1D	0.820838529	0.943425407	0.492579946	1.002	0.958	1.047	0.962	0.861	1.075	RA	SSc,T1D
1	14323924	rs2359905	0.662935594	0.992	0.991	0.992	0.478969888	0.963	0.869	1.068	SSc,T1D	0.818121136	0.848962207	0.54323267	1.004	0.965	1.045	0.963	0.854	1.087	RA	SSc,T1D
1	14324130	rs12030294	0.232166785	0.977	0.976	0.978	0.203977585	0.971	0.927	1.016	CeD,SSc,T1D	0.55713761	0.903708416	0.246398001	1.003	0.957	1.052	0.971	0.923	1.021	RA	CeD,SSc,T1D
1	14324208	rs12026097	0.395663821	0.98	0.979	0.981	0.383585785	0.96	0.876	1.052	SSc,T1D	0.737515163	0.833389929	0.44353779	1.006	0.952	1.063	0.96	0.865	1.065	RA	SSc,T1D
1	14324430	rs6659888	0.395663821	0.98	0.979	0.981	0.383585785	0.96	0.876	1.052	SSc,T1D	0.737515163	0.833389929	0.44353779	1.006	0.952	1.063	0.96	0.865	1.065	RA	SSc,T1D
1	14324496	rs6660002	0.395663821	0.98	0.979	0.981	0.383585785	0.96	0.876	1.052	SSc,T1D	0.737515163	0.833389929	0.44353779	1.006	0.952	1.063	0.96	0.865	1.065	RA	SSc,T1D
1	14324576	rs6660104	0.507789188	0.987	0.986	0.987	0.423639089	0.962	0.874	1.058	SSc,T1D	0.812703351	0.935079671	0.48578916	1.002	0.959	1.047	0.962	0.861	1.074	RA	SSc,T1D
1	14324850	rs10927983	0.507789188	0.987	0.986	0.987	0.423639089	0.962	0.874	1.058	SSc,T1D	0.812703351	0.935079671	0.48578916	1.002	0.959	1.047	0.962	0.861	1.074	RA	SSc,T1D
1	14324889	rs10927984	0.507789188	0.987	0.986	0.987	0.423639089	0.962	0.874	1.058	SSc,T1D	0.812703351	0.935079671	0.48578916	1.002	0.959	1.047	0.962	0.861	1.074	RA	SSc,T1D
1	14324905	rs10927985	0.483841886	0.986	0.985	0.987	0.409998815	0.961	0.875	1.056	SSc,T1D	0.813715338	0.966213977	0.471465254	1.001	0.958	1.046	0.961	0.863	1.071	RA	SSc,T1D
1	14324991	rs10927986	0.478785309	0.986	0.985	0.987	0.412713701	0.961	0.874	1.057	SSc,T1D	0.819489163	0.976038221	0.47432156	1.001	0.957	1.046	0.961	0.863	1.071	RA	SSc,T1D
1	14325211	rs12126798	0.507789188	0.987	0.986	0.987	0.423639089	0.962	0.874	1.058	SSc,T1D	0.812703351	0.935079671	0.48578916	1.002	0.959	1.047	0.962	0.861	1.074	RA	SSc,T1D
1	14325333	rs12125352	0.393137213	0.98	0.979	0.981	0.383585785	0.96	0.876	1.052	SSc,T1D	0.739826223	0.838642034	0.44353779	1.006	0.952	1.063	0.96	0.865	1.065	RA	SSc,T1D
1	14325360	rs12125380	0.507789188	0.987	0.986	0.987	0.423639089	0.962	0.874	1.058	SSc,T1D	0.812703351	0.935079671	0.48578916	1.002	0.959	1.047	0.962	0.861	1.074	RA	SSc,T1D
1	14325398	rs12125385	0.507789188	0.987	0.986	0.987	0.423639089	0.962	0.874	1.058	SSc,T1D	0.812703351	0.935079671	0.48578916	1.002	0.959	1.047	0.962	0.861	1.074	RA	SSc,T1D
1	14325629	rs12753900	0.457554626	0.985	0.984	0.986	0.350153497	0.959	0.878	1.047	SSc,T1D	0.758850426	0.960528545	0.407825263	1.001	0.958	1.047	0.959	0.868	1.059	RA	SSc,T1D
1	14325807	rs61777678	0.393137213	0.98	0.979	0.981	0.383585785	0.96	0.876	1.052	SSc,T1D	0.739826223	0.838642034	0.44353779	1.006	0.952	1.063	0.96	0.865	1.065	RA	SSc,T1D
1	14326233	rs12735414	0.507789188	0.987	0.986	0.987	0.423639089	0.962	0.874	1.058	SSc,T1D	0.812703351	0.935079671	0.48578916	1.002	0.959	1.047	0.962	0.861	1.074	RA	SSc,T1D
1	14326441	rs34348834	0.507789188	0.987	0.986	0.987	0.423639089	0.962	0.874	1.058	SSc,T1D	0.812703351	0.935079671	0.48578916	1.002	0.959	1.047	0.962	0.861	1.074	RA	SSc,T1D
1	14326590	rs12564965	0.507789188	0.987	0.986	0.987	0.423639089	0.962	0.874	1.058	SSc,T1D	0.812703351	0.935079671	0.48578916	1.002	0.959	1.047	0.962	0.861	1.074	RA	SSc,T1D
1	14326776	rs12564354	0.54136284	0.987	0.986	0.988	0.483692781	0.963	0.868	1.069	SSc,T1D	0.813881805	0.831524061	0.548087682	1.005	0.958	1.055	0.963	0.853	1.088	RA	SSc,T1D
1	14326943	rs10927987	0.507789188	0.987	0.986	0.987	0.423639089	0.962	0.874	1.058	SSc,T1D	0.812703351	0.935079671	0.48578916	1.002	0.959	1.047	0.962	0.861	1.074	RA	SSc,T1D
1	14327080	rs10927988	0.486982578	0.986	0.985	0.987	0.384391494	0.96	0.875	1.053	SSc,T1D	0.7823168	0.939851095	0.444393253	1.002	0.958	1.047	0.96	0.864	1.066	RA	SSc,T1D
1	14327121	rs12564957	0.485181113	0.986	0.985	0.987	0.370274309	0.959	0.876	1.05	SSc,T1D	0.769073673	0.938124309	0.429369215	1.002	0.959	1.047	0.959	0.866	1.063	RA	SSc,T1D
1	14327286	rs12725792	0.436785313	0.984	0.983	0.985	0.409303982	0.961	0.874	1.057	SSc,T1D	0.901986892	1	0.901986892	NA	NA	NA	0.961	0.509	1.815		SSc,T1D
1	14327290	rs12725794	0.436785313	0.984	0.983	0.985	0.409303982	0.961	0.874	1.057	SSc,T1D	0.901986892	1	0.901986892	NA	NA	NA	0.961	0.509	1.815		SSc,T1D
1	14327479	rs10803444	0.606130808	0.989	0.988	0.99	0.755631743	0.968	0.789	1.188	SSc,T1D	0.971706068	0.946039868	0.815768181	1.002	0.958	1.048	0.968	0.736	1.273	RA	SSc,T1D
1	14327494	rs10803445	0.62748472	0.99	0.99	0.991	0.67326529	0.958	0.783	1.171	T1D	0.702416958	1	0.335963815	1.003	0	Inf	0.958	0.877	1.046	CeD,RA	T1D
1	14327529	rs10803446	0.357357655	0.983	0.982	0.983	0.187449151	0.959	0.901	1.021	CeD,SSc	0.438531093	0.668433431	0.227542023	1.01	0.966	1.055	0.959	0.895	1.027	RA	CeD,SSc
1	14327567	rs10803447	0.201682558	0.976	0.975	0.977	0.115541858	0.967	0.928	1.008	CeD,SSc,T1D	0.393222144	0.89734998	0.143777034	1.003	0.959	1.049	0.967	0.925	1.011	RA	CeD,SSc,T1D
1	14327832	rs10927990	0.507700511	0.987	0.986	0.987	0.437042632	0.962	0.872	1.061	SSc,T1D	0.821505443	0.931536597	0.499801903	1.002	0.958	1.048	0.962	0.859	1.077	RA	SSc,T1D
1	14327838	rs10927991	0.501294854	0.986	0.986	0.987	0.418972639	0.961	0.874	1.058	SSc,T1D	0.807504401	0.93101799	0.480896066	1.002	0.958	1.048	0.961	0.862	1.073	RA	SSc,T1D
1	14327872	rs10927992	0.5148927	0.987	0.986	0.988	0.43366558	0.962	0.873	1.06	SSc,T1D	0.814023257	0.918697305	0.496276787	1.002	0.959	1.048	0.962	0.86	1.076	RA	SSc,T1D
1	14328031	rs12129911	0.528949155	0.987	0.986	0.988	0.399512556	0.961	0.875	1.055	SSc,T1D	0.768300778	0.873035092	0.460408415	1.004	0.96	1.049	0.961	0.863	1.069	RA	SSc,T1D
1	14328041	rs12125487	0.542088605	0.988	0.987	0.988	0.409904105	0.961	0.874	1.057	SSc,T1D	0.770546464	0.857985815	0.471365564	1.004	0.96	1.05	0.961	0.862	1.071	RA	SSc,T1D
1	14331940	rs12129723	0.811444605	0.997	0.996	0.997	1	0.991	0	Inf	CeD,T1D	0.928305089	0.879082638	0.734939393	1.006	0.927	1.092	0.991	0.942	1.043	RA,SSc	CeD,T1D
1	14341157	rs6429821	0.030060797	0.963	0.963	0.964	0.06735277	0.966	0.931	1.002	CeD,RA	0.268799271	0.858882368	0.087111278	1.008	0.927	1.095	0.966	0.929	1.005	SSc	CeD,RA
1	14342695	rs6669709	0.866245252	1.003	1.002	1.003	1	1.01	0	Inf	CeD	0.977031201	0.870167994	0.911859451	1.01	0.9	1.133	0.991	0.841	1.167	CeD	T1D
1	14344564	rs1983608	0.817705906	1.004	1.003	1.004	1	1.013	0	Inf	CeD	0.945749587	0.76107956	0.905601545	1.013	0.93	1.104	0.986	0.783	1.243	CeD	SSc
1	14354311	rs4579751	0.781517785	1.005	1.004	1.006	0.48238754	1.031	0.946	1.124	RA,SSc	0.53870539	0.517712614	0.406831342	1.031	0.939	1.133	0.982	0.941	1.025	RA,SSc	CeD
1	14395050	rs12754997	0.775500784	0.987	0.983	0.991	1	0.97	0	Inf	CeD,SSc	1	1	1	NA	NA	NA	0.97	0	Inf		CeD,SSc
1	14444425	rs2157565	0.973511907	0.999	0.999	1	0.17196832	1.102	0.959	1.268	SSc	0.1863428	0.080509407	0.566139844	1.102	0.988	1.23	0.978	0.906	1.055	SSc	RA
1	14670045	rs12068349	0.909825196	0.996	0.993	0.998	1	0.981	0	Inf	CeD	0.996850857	1	0.921695072	1.009	0	Inf	0.981	0.674	1.429	T1D	CeD
1	14700829	rs10803271	0.96332149	1.001	1	1.002	1	0.977	0	Inf	T1D	0.788677962	1	0.425023217	1.009	0	Inf	0.977	0.923	1.034	RA,SSc	T1D
1	14735530	rs74838306	0.560959097	1.015	1.014	1.016	0.335861548	1.063	0.939	1.202	CeD	0.129979996	0.167669495	0.170113446	1.063	0.975	1.158	0.871	0.716	1.061	CeD	SSc
1	14738014	rs4661492	0.633150258	1.012	1.011	1.013	0.436186356	1.054	0.923	1.204	CeD	0.364088187	0.220596502	0.522075982	1.054	0.969	1.147	0.936	0.765	1.146	CeD	SSc
1	14744233	rs116820534	0.384451165	1.021	1.02	1.022	0.262157462	1.042	0.97	1.119	CeD,T1D	0.312503218	0.129316808	0.714656648	1.042	0.988	1.098	0.958	0.761	1.205	CeD,T1D	SSc
1	14744542	rs12130533	0.615623262	1.013	1.012	1.014	0.547636215	1.033	0.929	1.15	CeD,T1D	0.429708235	0.28017419	0.526279166	1.033	0.974	1.097	0.937	0.765	1.147	CeD,T1D	SSc
1	14745572	rs12123898	0.37248466	1.022	1.021	1.023	0.273412947	1.041	0.969	1.119	CeD,T1D	0.329832636	0.135139746	0.738606686	1.041	0.988	1.098	0.96	0.757	1.218	CeD,T1D	SSc
1	14745619	rs76141113	0.382581082	1.021	1.02	1.022	0.262157462	1.042	0.97	1.119	CeD,T1D	0.312503218	0.129316808	0.714656648	1.042	0.988	1.098	0.958	0.761	1.205	CeD,T1D	SSc
1	14746861	rs115348821	0.349093292	1.023	1.022	1.024	0.222222931	1.044	0.974	1.118	CeD,T1D	0.276207417	0.108768087	0.714334026	1.044	0.991	1.099	0.958	0.762	1.205	CeD,T1D	SSc
1	14751667	rs6687519	0.326012431	1.024	1.023	1.025	0.221990415	1.067	0.962	1.183	CeD	0.283698287	0.108648982	0.742302026	1.067	0.986	1.154	0.961	0.756	1.22	CeD	SSc
1	14757240	rs12130873	0.377464004	1.021	1.02	1.023	0.200996688	1.068	0.966	1.18	CeD	0.291035438	0.097922868	0.853586407	1.068	0.988	1.153	0.972	0.715	1.319	CeD	SSc
1	14761482	rs4661493	0.339598577	1.023	1.022	1.025	0.187401686	1.045	0.979	1.116	CeD,T1D	0.267750547	0.091007612	0.817670833	1.045	0.993	1.1	0.968	0.735	1.275	CeD,T1D	SSc
1	14761928	rs4661494	0.33959739	1.023	1.022	1.025	0.190476975	1.069	0.968	1.18	CeD	0.28065685	0.092569687	0.858227974	1.069	0.989	1.154	0.972	0.712	1.327	CeD	SSc
1	14762582	rs3889323	0.490985119	1.017	1.016	1.018	0.26979732	1.066	0.952	1.193	CeD	0.349651879	0.133267807	0.814734096	1.066	0.981	1.158	0.987	0.886	1.1	CeD	RA,SSc
1	14769859	rs79182486	0.190875688	1.035	1.034	1.037	0.20695396	1.068	0.964	1.183	CeD	0.460523884	0.255559601	0.64179415	1.068	0.953	1.196	0.971	0.856	1.101	CeD	SSc
1	14778491	rs115844523	0.320407376	1.023	1.022	1.025	0.216967421	1.067	0.962	1.183	CeD	0.482433396	0.267240773	0.660034049	1.067	0.951	1.197	0.972	0.856	1.103	CeD	SSc
1	14779068	rs78311377	0.31236442	1.025	1.023	1.026	0.219258563	1.067	0.962	1.184	CeD	0.484207903	0.269906982	0.657309601	1.067	0.951	1.199	0.972	0.86	1.1	CeD	SSc
1	14783508	rs12141530	0.272588227	1.029	1.027	1.03	0.3505625	1.063	0.935	1.209	CeD	0.394959204	0.418970369	0.309969265	1.063	0.916	1.233	0.913	0.767	1.088	CeD	SSc
1	14907214	rs619719	0.775793526	1.005	1.004	1.005	1	1.013	0	Inf	CeD	1	1	1	1.013	0	Inf	NA	NA	NA	CeD
1	15273097	rs7546786	0.266059613	0.983	0.982	0.983	0.589837638	0.984	0.929	1.043	CeD,RA,SSc	0.836213109	0.761911015	0.637036392	1.008	0.957	1.061	0.984	0.922	1.051	T1D	CeD,RA,SSc
1	15330300	rs10803338	0.231587747	0.98	0.979	0.98	0.225190464	0.956	0.89	1.028	CeD	0.622681889	0.996145267	0.270402807	1	0.959	1.043	0.956	0.883	1.035	RA	CeD
1	15334782	rs6681053	0.496119415	0.984	0.983	0.985	0.14937828	0.895	0.77	1.041	SSc	0.320021626	0.538042964	0.177675233	1.022	0.954	1.095	0.895	0.762	1.052	T1D	SSc
1	15337966	rs7554543	0.101528816	0.972	0.971	0.972	0.099430911	0.969	0.934	1.006	CeD,SSc,T1D	0.265821467	1	0.265821467	NA	NA	NA	0.969	0.917	1.024		CeD,SSc,T1D
1	15548673	rs4661327	0.842506791	0.996	0.995	0.997	0.821312505	0.974	0.776	1.223	CeD,SSc	0.869460034	0.609608479	0.877150218	1.012	0.966	1.062	0.974	0.699	1.358	RA	CeD,SSc
1	15681389	rs7545204	0.498763647	1.01	1.01	1.01	0.875556951	1.039	0.642	1.682	SSc	0.892170604	0.879430986	0.651729934	1.039	0.632	1.709	0.983	0.913	1.058	SSc	CeD
1	15682515	rs12131993	0.745110737	1.005	1.004	1.005	1	1.016	0	Inf	SSc,T1D	1	1	1	1.016	0	Inf	NA	NA	NA	SSc,T1D
1	16108642	rs61783872	0.231211037	0.984	0.984	0.984	0.082704072	0.957	0.91	1.006	CeD	0.156045203	0.931273627	0.038777182	1.011	0.784	1.305	0.957	0.918	0.998	SSc	CeD
1	16110815	rs11576404	0.887826954	0.998	0.998	0.998	0.953946089	0.982	0.522	1.845	CeD,T1D	0.824776421	0.935211111	0.502441108	1.011	0.777	1.316	0.982	0.93	1.036	SSc	CeD,T1D
1	16182511	rs4288592	0.129137917	0.978	0.977	0.978	0.410295986	0.967	0.893	1.047	SSc,T1D	0.903779152	1	0.903779152	NA	NA	NA	0.967	0.562	1.664		SSc,T1D
1	16185123	rs35514973	0.134773919	0.978	0.978	0.978	0.422534365	0.967	0.892	1.049	SSc,T1D	0.925788974	1	0.925788974	NA	NA	NA	0.967	0.482	1.94		SSc,T1D
1	16200163	rs904910	0.190037391	0.981	0.98	0.981	0.474847781	0.969	0.888	1.057	SSc,T1D	1	1	1	NA	NA	NA	0.969	0	Inf		SSc,T1D
1	16208917	rs6413974	0.141940645	0.978	0.978	0.979	0.398819126	0.967	0.894	1.046	SSc,T1D	0.882968851	1	0.882968851	NA	NA	NA	0.967	0.617	1.515		SSc,T1D
1	16220320	rs12136351	0.120960302	0.977	0.977	0.978	0.365757191	0.966	0.897	1.041	SSc,T1D	0.822071624	1	0.822071624	NA	NA	NA	0.966	0.715	1.305		SSc,T1D
1	16224340	rs6678024	0.142056373	0.978	0.978	0.979	0.431896022	0.968	0.892	1.05	SSc,T1D	0.942501866	1	0.942501866	NA	NA	NA	0.968	0.398	2.354		SSc,T1D
1	16240949	rs9633365	0.124179088	0.977	0.977	0.978	0.413612743	0.967	0.893	1.048	SSc,T1D	0.909761806	1	0.909761806	NA	NA	NA	0.967	0.543	1.722		SSc,T1D
1	16337509	rs1763607	0.634013121	0.992	0.991	0.992	1	0.985	0	Inf	SSc,T1D	0.972451219	0.77464615	1	1.011	0.937	1.092	0.985	0	Inf	RA	SSc,T1D
1	16337933	rs1739837	0.652438939	0.992	0.991	0.993	1	0.986	0	Inf	SSc,T1D	0.972286959	0.774003916	1	1.011	0.937	1.092	0.986	0	Inf	RA	SSc,T1D
1	16340460	rs1763601	0.440706226	0.987	0.987	0.988	0.368956196	0.943	0.83	1.072	SSc	0.782599609	0.976692089	0.427962462	1.001	0.95	1.054	0.943	0.816	1.09	RA	SSc
1	16340761	rs1048334	0.431631233	0.988	0.987	0.988	0.293761927	0.938	0.833	1.057	SSc	0.713116413	0.997973355	0.346609094	1	0.949	1.053	0.938	0.822	1.071	RA	SSc
1	16341354	rs1048245	0.465729722	0.988	0.988	0.989	0.82629089	0.956	0.638	1.432	SSc	1	1	1	NA	NA	NA	0.956	0	Inf		SSc
1	16341733	rs1048237	0.408714871	0.987	0.986	0.987	0.303261268	0.939	0.832	1.059	SSc	0.720606615	0.988857381	0.357008964	1	0.95	1.054	0.939	0.82	1.074	RA	SSc
1	16342237	rs1739840	0.415623811	0.987	0.987	0.988	0.323028657	0.94	0.831	1.063	SSc	0.742496771	0.989812873	0.378535993	1	0.949	1.054	0.94	0.819	1.079	RA	SSc
1	16342350	rs761759	0.411364296	0.987	0.986	0.987	0.324166433	0.94	0.831	1.063	SSc	0.74337856	0.988963838	0.379770347	1	0.949	1.054	0.94	0.819	1.079	RA	SSc
1	16342419	rs761760	0.410421514	0.987	0.986	0.987	0.324166433	0.94	0.831	1.063	SSc	0.744738914	0.992628574	0.379770347	1	0.949	1.054	0.94	0.819	1.079	RA	SSc
1	16342602	rs1763599	0.422034316	0.987	0.987	0.988	0.249354007	0.935	0.835	1.048	SSc	0.655560936	0.992810776	0.297491846	1	0.949	1.054	0.935	0.825	1.061	RA	SSc
1	16342727	rs1739841	0.411226515	0.987	0.987	0.988	0.286216829	0.938	0.833	1.055	SSc	0.702861703	0.994231733	0.338323324	1	0.949	1.054	0.938	0.822	1.07	RA	SSc
1	16342848	rs1739842	0.411226515	0.987	0.987	0.988	0.286216829	0.938	0.833	1.055	SSc	0.702861703	0.994231733	0.338323324	1	0.949	1.054	0.938	0.822	1.07	RA	SSc
1	16343254	rs1739843	0.409837111	0.987	0.986	0.987	0.320732831	0.94	0.832	1.062	SSc	0.740995435	0.992316622	0.376042902	1	0.949	1.054	0.94	0.819	1.078	RA	SSc
1	16343297	rs1763597	0.409714111	0.987	0.986	0.987	0.320732831	0.94	0.832	1.062	SSc	0.74108711	0.99256396	0.376042902	1	0.949	1.054	0.94	0.819	1.078	RA	SSc
1	16343322	rs1739844	0.409714111	0.987	0.986	0.987	0.320732831	0.94	0.832	1.062	SSc	0.74108711	0.99256396	0.376042902	1	0.949	1.054	0.94	0.819	1.078	RA	SSc
1	16344360	rs732286	0.367841853	0.986	0.985	0.986	0.33732089	0.941	0.831	1.066	SSc	0.768521279	1	0.768521279	NA	NA	NA	0.941	0.627	1.412		SSc
1	16344402	rs945416	0.409458378	0.987	0.987	0.988	0.375933592	0.944	0.83	1.073	SSc	0.840967989	1	0.840967989	NA	NA	NA	0.944	0.535	1.664		SSc
1	16344494	rs1572381	0.429440143	0.987	0.987	0.988	0.352554933	0.942	0.831	1.068	SSc	0.797349361	1	0.797349361	NA	NA	NA	0.942	0.597	1.485		SSc
1	16374330	rs945403	0.143286415	0.958	0.956	0.959	0.286481938	0.937	0.832	1.056	RA	0.669869774	1	0.669869774	NA	NA	NA	0.937	0.697	1.262		RA
1	16464489	rs34192549	0.395914173	0.954	0.949	0.96	0.841692772	0.929	0.451	1.914	CeD,SSc	1	1	1	NA	NA	NA	0.929	0	Inf		CeD,SSc
1	17314702	rs3738815	0.461714079	0.988	0.987	0.988	0.33136914	0.97	0.911	1.032	RA,SSc	0.374255662	0.777117455	0.154310036	1.014	0.919	1.12	0.97	0.93	1.012	CeD	RA,SSc
1	17315242	rs7553340	0.682288051	0.993	0.992	0.993	0.831502038	0.978	0.8	1.196	RA,SSc	0.694062719	0.801839164	0.409538058	1.015	0.905	1.137	0.978	0.929	1.031	CeD	RA,SSc
1	17318065	rs2076604	0.473465502	0.988	0.987	0.988	0.409370019	0.972	0.909	1.04	RA,SSc	0.434445851	0.776858832	0.193002404	1.015	0.917	1.123	0.972	0.931	1.014	CeD	RA,SSc
1	17321428	rs10437047	0.556051749	0.99	0.989	0.991	0.464932035	0.973	0.904	1.047	RA,SSc	0.44610163	0.706958213	0.220868795	1.017	0.931	1.111	0.973	0.931	1.017	CeD	RA,SSc
1	17323198	rs2076602	0.712345725	0.993	0.992	0.994	0.779151185	0.975	0.819	1.162	RA,SSc	0.645685664	0.751916761	0.382150917	1.018	0.91	1.14	0.975	0.922	1.032	CeD	RA,SSc
1	17342783	rs11203280	0.161618087	0.98	0.98	0.981	0.10050568	0.967	0.929	1.007	RA,SSc	0.181281051	1	0.043950118	1.003	0	Inf	0.967	0.936	0.999	T1D	RA,SSc
1	17597655	rs2293916	0.831265136	1.005	1.004	1.006	0.117239616	1.126	0.971	1.306	SSc	0.204706913	0.051651441	1	1.126	0.999	1.269	0.99	0	Inf	SSc	T1D
1	17597721	rs4595409	0.54357229	0.991	0.99	0.991	0.338349599	0.934	0.813	1.074	SSc	0.77047821	1	0.77047821	NA	NA	NA	0.934	0.593	1.473		SSc
1	17598575	rs75197044	0.624225065	0.987	0.985	0.988	0.771410619	0.961	0.732	1.26	RA	0.545922107	1	0.21528761	1.037	0	Inf	0.961	0.901	1.024	T1D	RA
1	17598684	rs16824705	0.37763616	1.02	1.019	1.021	0.153275937	1.083	0.971	1.208	T1D	0.243328164	0.073766777	0.884427237	1.083	0.992	1.182	0.974	0.688	1.381	T1D	SSc
1	17599444	rs2977293	0.688411135	1.006	1.006	1.007	0.9263453	1.021	0.653	1.597	RA	0.629193785	0.274360085	1	1.021	0.983	1.061	0.97	0	Inf	RA	SSc
1	17599467	rs74705609	0.181992158	1.04	1.038	1.042	0.662285333	1.023	0.922	1.135	CeD,RA,SSc,T1D	1	1	1	1.023	0	Inf	NA	NA	NA	CeD,RA,SSc,T1D
1	17600317	rs12037653	0.146945827	0.977	0.977	0.978	0.372010948	0.979	0.933	1.026	CeD,RA	0.833700204	1	0.833700204	NA	NA	NA	0.979	0.799	1.198		CeD,RA
1	17600437	rs2977295	0.087037485	1.036	1.035	1.037	0.230591771	1.061	0.963	1.169	T1D	0.622519479	0.276481143	0.973797634	1.061	0.954	1.18	0.999	0.932	1.071	T1D	RA
1	17600469	rs2977296	0.480037134	1.012	1.011	1.012	1	1.024	0	Inf	T1D	0.730291289	0.551620553	0.657067761	1.024	0.947	1.107	0.973	0.86	1.1	T1D	SSc
1	17600822	rs11203346	0.828940637	0.996	0.995	0.997	0.255437764	0.911	0.776	1.07	SSc	0.454258233	0.527723404	0.304270943	1.014	0.972	1.058	0.911	0.763	1.088	RA	SSc
1	17601083	rs2293917	0.2485973	1.02	1.019	1.021	0.581274373	1.034	0.918	1.164	T1D	0.788486957	0.665373143	0.638438824	1.034	0.889	1.203	0.978	0.892	1.072	T1D	SSc
1	17601165	rs11585357	0.98389339	1	0.999	1	0.560693	0.934	0.743	1.175	SSc	0.636944511	0.447780777	0.62620845	1.017	0.974	1.061	0.934	0.71	1.228	RA	SSc
1	17601804	rs113159824	0.145976272	1.046	1.044	1.048	0.570993607	1.036	0.917	1.171	CeD,RA	1	1	1	1.036	0	Inf	NA	NA	NA	CeD,RA
1	17602191	rs3003434	0.07786136	1.029	1.028	1.029	0.110026529	1.035	0.992	1.08	CeD,T1D	0.290987551	0.290987551	1	1.035	0.971	1.104	NA	NA	NA	CeD,T1D
1	17602386	rs3003435	0.276588201	1.02	1.019	1.02	0.243517249	1.06	0.961	1.169	T1D	0.583320069	0.583320069	1	1.06	0.861	1.305	NA	NA	NA	T1D
1	17602542	rs79270532	0.298070156	1.032	1.03	1.033	0.782680557	1.046	0.762	1.435	SSc,T1D	1	1	1	1.046	0	Inf	NA	NA	NA	SSc,T1D
1	17603436	rs80012763	0.171274021	1.041	1.04	1.043	0.617864181	1.024	0.933	1.125	CeD,RA,SSc,T1D	1	1	1	1.024	0	Inf	NA	NA	NA	CeD,RA,SSc,T1D
1	17603472	rs72646785	0.905662346	0.998	0.997	0.998	0.243121845	0.914	0.786	1.063	SSc	0.383775342	0.428338067	0.290530393	1.017	0.975	1.062	0.914	0.773	1.08	RA	SSc
1	17603842	rs112312920	0.083786941	1.037	1.036	1.038	0.051840221	1.06	1	1.124	RA,SSc	0.155512098	0.064303999	0.5590905	1.06	0.997	1.127	0.981	0.919	1.047	RA,SSc	T1D
1	17604437	rs72646786	0.090474918	1.035	1.035	1.036	0.050546964	1.058	1	1.12	RA,SSc	0.124394422	0.062750966	0.429710375	1.058	0.997	1.123	0.974	0.913	1.04	RA,SSc	T1D
1	17605547	rs3753375	0.101438234	1.027	1.026	1.027	0.111781759	1.035	0.992	1.081	CeD,T1D	0.295121528	0.295121528	1	1.035	0.97	1.105	NA	NA	NA	CeD,T1D
1	17605774	rs11585118	0.835344181	0.996	0.996	0.997	0.46010099	0.929	0.763	1.13	SSc	0.564388023	0.434423385	0.523760999	1.017	0.975	1.062	0.929	0.74	1.166	RA	SSc
1	17605792	rs11585119	0.841026805	0.996	0.996	0.997	0.440029166	0.927	0.765	1.124	SSc	0.565023762	0.453284319	0.502915525	1.017	0.974	1.061	0.927	0.743	1.157	RA	SSc
1	17606560	rs3003438	0.254535669	1.021	1.02	1.021	0.232090844	1.06	0.963	1.166	T1D	0.559768035	0.559768035	1	1.06	0.871	1.289	NA	NA	NA	T1D
1	17607068	rs2272630	0.172509817	1.019	1.019	1.02	0.573928992	1.019	0.954	1.088	CeD,T1D	0.733619139	0.657804749	0.556009815	1.019	0.938	1.107	0.979	0.913	1.05	CeD,T1D	SSc
1	17607501	rs11584287	0.672940546	0.992	0.992	0.993	0.280322007	0.917	0.783	1.074	SSc	0.464654416	0.50118741	0.331832642	1.015	0.972	1.061	0.917	0.769	1.093	RA	SSc
1	17608353	rs12037558	0.018016257	0.968	0.968	0.969	0.029023848	0.955	0.916	0.995	RA	0.139175714	0.810904466	0.038402592	1.008	0.944	1.077	0.955	0.914	0.998	SSc	RA
1	17608545	rs3766301	0.198417369	1.04	1.038	1.042	0.707363514	1.023	0.91	1.149	CeD,RA,SSc,T1D	1	1	1	1.023	0	Inf	NA	NA	NA	CeD,RA,SSc,T1D
1	17608680	rs3003440	0.091509069	1.028	1.027	1.028	0.098589278	1.036	0.993	1.08	CeD,T1D	0.263806455	0.263806455	1	1.036	0.974	1.102	NA	NA	NA	CeD,T1D
1	17609745	rs16824888	0.261040787	1.034	1.032	1.035	0.840537323	1.027	0.79	1.335	CeD,SSc,T1D	1	1	1	1.027	0	Inf	NA	NA	NA	CeD,SSc,T1D
1	17610030	rs72646789	0.913870066	0.998	0.997	0.999	0.299384372	0.918	0.781	1.079	SSc	0.413584486	0.394454336	0.352768974	1.019	0.976	1.063	0.918	0.766	1.1	RA	SSc
1	17610156	rs59877223	0.135004078	1.027	1.026	1.027	0.080472341	1.053	0.994	1.116	RA	0.203326592	0.098292688	0.52075425	1.053	0.99	1.119	0.981	0.925	1.04	RA	T1D
1	17610300	rs12135399	0.944992034	0.998	0.995	1	0.742309193	1.072	0.708	1.623	T1D	0.507466553	0.385769846	0.495535999	1.072	0.916	1.254	0.964	0.867	1.072	T1D	RA,SSc
1	17610602	rs2977301	0.130800579	1.021	1.021	1.021	0.028939921	1.048	1.005	1.093	RA	0.053867773	0.013121691	0.726142776	1.048	1.01	1.088	0.984	0.9	1.076	RA	T1D
1	17610607	rs3750303	0.082488266	1.032	1.031	1.032	0.050262449	1.057	1	1.118	RA	0.164550135	0.062409069	0.620107096	1.057	0.997	1.121	0.985	0.929	1.045	RA	T1D
1	17610899	rs3750304	0.038753141	1.034	1.033	1.035	0.037622103	1.044	1.002	1.088	RA,SSc	0.186804889	0.047129666	0.970286711	1.044	1.001	1.09	0.999	0.948	1.053	RA,SSc	T1D
1	17610998	rs2977302	0.239489923	1.021	1.02	1.022	0.256399817	1.032	0.977	1.089	CeD,T1D	0.609597672	0.609597672	1	1.032	0.915	1.164	NA	NA	NA	CeD,T1D
1	17611209	rs72646792	0.035972813	1.033	1.033	1.034	0.027266838	1.046	1.005	1.089	RA,SSc	0.149842083	0.034463653	0.99406061	1.046	1.003	1.091	1	0.949	1.054	RA,SSc	T1D
1	17611288	rs10492990	0.054692448	1.031	1.031	1.032	0.033951886	1.045	1.003	1.088	RA,SSc	0.166292292	0.042657335	0.9198226	1.045	1.001	1.09	0.997	0.946	1.051	RA,SSc	T1D
1	17611519	rs6684387	0.856032297	0.997	0.996	0.997	0.300229738	0.918	0.781	1.079	SSc	0.473498521	0.484264463	0.353694033	1.015	0.974	1.058	0.918	0.766	1.1	RA	SSc
1	17611520	rs6666990	0.741942988	0.994	0.993	0.995	0.289518235	0.917	0.781	1.076	SSc	0.497922014	0.54231801	0.34195183	1.013	0.971	1.058	0.917	0.767	1.096	RA	SSc
1	17611548	rs2977303	0.811383788	0.996	0.995	0.996	0.286380578	0.917	0.782	1.075	SSc	0.458771884	0.48167637	0.338503418	1.016	0.973	1.06	0.917	0.768	1.095	RA	SSc
1	17611615	rs2977304	0.817590242	0.996	0.995	0.996	0.302969375	0.918	0.781	1.08	SSc	0.480997108	0.492195901	0.356689945	1.015	0.973	1.058	0.918	0.766	1.101	RA	SSc
1	17611869	rs3003441	0.971934544	0.999	0.999	1	0.364113829	0.923	0.775	1.098	SSc	0.493850278	0.432932969	0.422789402	1.017	0.975	1.061	0.923	0.757	1.124	RA	SSc
1	17612120	rs72646795	0.937752766	0.999	0.998	0.999	0.43886558	0.926	0.763	1.124	SSc	0.648588285	0.577395276	0.501702792	1.012	0.969	1.058	0.926	0.741	1.158	RA	SSc
1	17612311	rs3003443	0.229358009	1.022	1.022	1.023	0.233389529	1.034	0.979	1.093	CeD,T1D	0.562456515	0.562456515	1	1.034	0.923	1.159	NA	NA	NA	CeD,T1D
1	17612503	rs72646796	0.950915624	0.999	0.998	1	0.453660994	0.928	0.762	1.129	SSc	0.585738867	0.468530149	0.517088333	1.016	0.973	1.061	0.928	0.739	1.164	RA	SSc
1	17613066	rs3003444	0.038196111	1.03	1.03	1.031	0.121781275	1.033	0.991	1.076	RA,SSc	0.318492661	0.318492661	1	1.033	0.969	1.1	NA	NA	NA	RA,SSc
1	17613355	rs113593167	0.25006977	0.974	0.973	0.975	0.17790077	0.901	0.775	1.048	SSc	0.444652544	1	0.444652544	NA	NA	NA	0.901	0.69	1.177		SSc
1	17613737	rs2977305	0.634420906	0.991	0.991	0.992	0.271429733	0.916	0.784	1.071	SSc	0.541409821	0.659482318	0.322013944	1.01	0.967	1.054	0.916	0.77	1.09	RA	SSc
1	17613838	rs72646797	0.829019934	0.996	0.995	0.997	0.373879756	0.923	0.774	1.101	SSc	0.515254434	0.452213061	0.433213545	1.016	0.974	1.06	0.923	0.756	1.127	RA	SSc
1	17614422	rs72646798	0.882098006	0.997	0.997	0.998	0.115966883	0.898	0.785	1.027	SSc	0.230440577	0.419891262	0.144281352	1.017	0.976	1.06	0.898	0.776	1.038	RA	SSc
1	17614490	rs368875469	0.23214821	1.022	1.021	1.023	0.104157653	1.053	0.989	1.121	RA	0.096545397	0.019567906	1	1.053	1.008	1.1	0.95	0	Inf	RA	SSc
1	17614491	rs202138400	0.23214821	1.022	1.021	1.023	0.104157653	1.053	0.989	1.121	RA	0.096545397	0.019567906	1	1.053	1.008	1.1	0.95	0	Inf	RA	SSc
1	17614492	rs377594043	0.23214821	1.022	1.021	1.023	0.104157653	1.053	0.989	1.121	RA	0.096545397	0.019567906	1	1.053	1.008	1.1	0.95	0	Inf	RA	SSc
1	17615143	rs113342013	0.350643193	1.018	1.017	1.019	0.363676258	1.042	0.953	1.139	RA	0.587013467	0.409866773	0.593294533	1.042	0.945	1.15	0.984	0.929	1.043	RA	T1D
1	17615359	rs3123529	0.217903863	1.022	1.022	1.023	0.261727246	1.032	0.977	1.091	CeD,T1D	0.620380746	0.620380746	1	1.032	0.911	1.169	NA	NA	NA	CeD,T1D
1	17615382	rs115353201	0.238107767	1.063	1.057	1.068	0.767053937	1.059	0.726	1.544	CeD,T1D	0.63835185	0.851190143	0.330728266	1.059	0.583	1.922	0.853	0.619	1.175	CeD,T1D	SSc
1	17615542	rs114195833	0.364335582	1.026	1.024	1.028	0.555429858	1.052	0.889	1.245	SSc,T1D	1	1	1	1.052	0	Inf	NA	NA	NA	SSc,T1D
1	17616132	rs745339	0.028864065	0.97	0.97	0.971	0.023648642	0.953	0.914	0.994	RA	0.071559138	1	0.071559138	NA	NA	NA	0.953	0.905	1.004		RA
1	17616184	rs735280	0.143061115	1.026	1.025	1.026	0.084084297	1.052	0.993	1.115	RA	0.205979714	0.102532171	0.507953496	1.052	0.99	1.119	0.98	0.925	1.04	RA	T1D
1	17616259	rs11587669	0.87022533	0.997	0.996	0.998	0.646341317	0.939	0.716	1.23	SSc	0.70736872	0.479016659	0.710897884	1.016	0.973	1.06	0.939	0.671	1.312	RA	SSc
1	17616369	rs74061529	0.19938734	1.04	1.038	1.042	0.687287509	1.023	0.917	1.141	CeD,RA,SSc,T1D	1	1	1	1.023	0	Inf	NA	NA	NA	CeD,RA,SSc,T1D
1	17616445	rs11588418	0.815790017	0.996	0.995	0.996	0.402901704	0.925	0.771	1.11	SSc	0.569364566	0.497670956	0.463986044	1.015	0.972	1.06	0.925	0.751	1.139	RA	SSc
1	17616758	rs72633803	0.942305672	1.001	1.001	1.002	0.598531562	0.935	0.73	1.199	SSc	0.641039586	0.427230095	0.663902981	1.016	0.976	1.058	0.935	0.692	1.264	RA	SSc
1	17616823	rs143910631	0.348503867	1.029	1.027	1.03	1	1.021	0	Inf	CeD,RA,SSc	1	1	1	1.021	0	Inf	NA	NA	NA	CeD,RA,SSc
1	17617024	rs72633804	0.886529191	0.997	0.997	0.998	0.487364478	0.93	0.757	1.142	SSc	0.581724509	0.433901384	0.551856938	1.018	0.974	1.063	0.93	0.732	1.181	RA	SSc
1	17617471	rs72633805	0.50543995	0.987	0.986	0.988	0.370652434	0.922	0.773	1.101	SSc	0.672797081	0.720776072	0.429772649	1.009	0.962	1.058	0.922	0.755	1.127	RA	SSc
1	17617887	rs55813674	0.378732737	1.027	1.025	1.028	0.759939291	1.098	0.604	1.995	SSc	1	1	1	1.098	0	Inf	NA	NA	NA	SSc
1	17617943	rs72633806	0.738159217	1.007	1.006	1.008	0.669756389	1.035	0.885	1.21	RA	0.453082645	0.179390051	0.891514647	1.035	0.984	1.087	0.935	0.355	2.464	RA	SSc
1	17618665	rs72633808	0.918757636	1.002	1.001	1.003	0.592294816	0.935	0.731	1.196	SSc	0.55632212	0.337726105	0.657720762	1.021	0.978	1.067	0.935	0.694	1.259	RA	SSc
1	17619279	rs2501776	0.823891252	1.004	1.003	1.004	1	0.959	0	Inf	SSc	0.747083832	0.379382383	1	1.017	0.979	1.057	0.959	0	Inf	RA	SSc
1	17620061	rs12410265	0.103270173	1.028	1.028	1.029	0.025619004	1.05	1.006	1.097	RA,SSc	0.079278758	0.032433636	0.471926139	1.05	1.004	1.099	0.979	0.925	1.037	RA,SSc	T1D
1	17620261	rs74061532	0.391624885	1.026	1.024	1.027	1	1.036	0	Inf	SSc,T1D	1	1	1	1.036	0	Inf	NA	NA	NA	SSc,T1D
1	17620851	rs2501777	0.679926088	1.014	1.012	1.017	0.400985261	0.826	0.528	1.291	SSc	0.184676488	0.238542422	0.18881782	1.089	0.945	1.255	0.826	0.621	1.099	T1D	SSc
1	17621327	rs11811933	0.112547921	1.027	1.027	1.028	0.064232069	1.044	0.997	1.093	RA,SSc	0.168654139	0.0791025	0.505276816	1.044	0.995	1.096	0.981	0.926	1.038	RA,SSc	T1D
1	17621619	rs111498656	0.716058811	1.007	1.007	1.008	0.86471657	1.029	0.743	1.423	RA	0.596857828	0.250205095	1	1.029	0.98	1.079	0.945	0	Inf	RA	SSc
1	17621758	rs7417622	0.022170104	0.969	0.969	0.969	0.019913006	0.952	0.913	0.992	RA	0.060983098	1	0.060983098	NA	NA	NA	0.952	0.904	1.002		RA
1	17622009	rs7539530	0.224478619	1.037	1.035	1.039	0.764547308	1.021	0.891	1.17	CeD,RA,SSc,T1D	1	1	1	1.021	0	Inf	NA	NA	NA	CeD,RA,SSc,T1D
1	17622148	rs7552802	0.110425395	1.022	1.022	1.023	0.020322781	1.05	1.008	1.094	RA	0.036568962	0.008308723	0.719145835	1.05	1.013	1.089	0.983	0.896	1.079	RA	T1D
1	17622654	rs7548900	0.113462729	1.022	1.022	1.022	0.016682607	1.051	1.009	1.095	RA	0.02997398	0.006771663	0.696303076	1.051	1.014	1.09	0.982	0.898	1.074	RA	T1D
1	17622897	rs7542629	0.082477924	1.03	1.03	1.031	0.023023955	1.051	1.007	1.097	RA,SSc	0.070447451	0.029227646	0.452607371	1.051	1.005	1.099	0.978	0.924	1.036	RA,SSc	T1D
1	17623140	rs72633812	0.920340712	0.998	0.997	0.999	0.711845829	0.97	0.826	1.139	SSc,T1D	0.703676181	0.435459222	0.774171438	1.017	0.975	1.062	0.97	0.789	1.193	RA	SSc,T1D
1	17623961	rs11576697	0.79213052	1.005	1.004	1.006	0.715140549	0.941	0.677	1.307	SSc	0.597155668	0.322158092	0.777320643	1.022	0.979	1.068	0.941	0.615	1.439	RA	SSc
1	17624729	rs74058704	0.462920842	1.022	1.021	1.024	0.958861066	1.097	0.033	36.361	SSc	1	1	1	1.097	0	Inf	NA	NA	NA	SSc
1	17624839	rs7411021	0.449787705	1.02	1.019	1.022	0.545526221	1.052	0.892	1.242	CeD	0.428718676	0.279039703	0.526567983	1.052	0.959	1.155	0.921	0.715	1.187	CeD	SSc
1	17624924	rs6657142	0.147859277	1.02	1.02	1.021	0.025380562	1.049	1.006	1.094	RA	0.04102016	0.010463603	0.655285784	1.049	1.011	1.088	0.981	0.901	1.068	RA	T1D
1	17625116	rs11801319	0.115322431	1.027	1.027	1.028	0.0508799	1.045	1	1.093	RA,SSc	0.145158433	0.063150942	0.520642596	1.045	0.998	1.096	0.982	0.927	1.039	RA,SSc	T1D
1	17625531	rs6586516	0.019547509	0.968	0.968	0.969	0.013905845	0.949	0.911	0.989	RA	0.083716179	0.876910313	0.018675511	1.006	0.935	1.082	0.949	0.909	0.991	SSc	RA
1	17626366	rs12047600	0.028079408	0.969	0.968	0.969	0.016426181	0.953	0.915	0.991	RA,SSc	0.050957478	1	0.050957478	NA	NA	NA	0.953	0.907	1		RA,SSc
1	17626419	rs12044826	0.028272675	0.969	0.969	0.969	0.016773071	0.953	0.915	0.991	RA,SSc	0.051962229	1	0.051962229	NA	NA	NA	0.953	0.907	1		RA,SSc
1	17626587	rs6699518	0.018514323	0.968	0.968	0.969	0.01686202	0.951	0.913	0.991	RA	0.052219591	1	0.052219591	NA	NA	NA	0.951	0.905	1		RA
1	17626998	rs7554634	0.019847759	0.969	0.968	0.969	0.015764924	0.951	0.913	0.991	RA	0.049037382	1	0.049037382	NA	NA	NA	0.951	0.904	1		RA
1	17627006	rs7551798	0.140738707	1.025	1.025	1.026	0.04769517	1.056	1.001	1.115	RA	0.136991594	0.059320189	0.514379706	1.056	0.998	1.118	0.981	0.926	1.039	RA	T1D
1	17627132	rs12739852	0.021763423	0.967	0.967	0.968	0.021254685	0.949	0.908	0.992	RA	0.064799928	1	0.064799928	NA	NA	NA	0.949	0.898	1.003		RA
1	17627191	rs3003448	0.016329959	0.966	0.966	0.966	0.003964177	0.938	0.898	0.98	RA	0.013330286	1	0.013330286	NA	NA	NA	0.938	0.892	0.987		RA
1	17627356	rs3003449	0.019008744	0.968	0.968	0.969	0.018370581	0.952	0.914	0.992	RA	0.056567907	1	0.056567907	NA	NA	NA	0.952	0.905	1.001		RA
1	17627362	rs2985377	0.019410247	0.969	0.968	0.969	0.018623886	0.952	0.914	0.992	RA	0.057295068	1	0.057295068	NA	NA	NA	0.952	0.905	1.002		RA
1	17627383	rs6702779	0.077632344	1.03	1.03	1.031	0.033890476	1.048	1.004	1.095	RA,SSc	0.101908729	0.042582354	0.491830247	1.048	1.002	1.098	0.98	0.925	1.038	RA,SSc	T1D
1	17627411	rs2501778	0.014276074	0.965	0.965	0.966	0.008024365	0.944	0.904	0.985	RA	0.0260003	1	0.0260003	NA	NA	NA	0.944	0.897	0.993		RA
1	17627622	rs2501779	0.016832536	0.967	0.966	0.967	0.007954694	0.944	0.904	0.985	RA	0.025787206	1	0.025787206	NA	NA	NA	0.944	0.897	0.993		RA
1	17627780	rs6688265	0.126521169	1.027	1.026	1.027	0.045328779	1.046	1.001	1.094	RA,SSc	0.120613798	0.056466757	0.459102742	1.046	0.999	1.096	0.979	0.924	1.036	RA,SSc	T1D
1	17627844	rs9435764	0.015957509	0.968	0.968	0.968	0.025340538	0.955	0.918	0.994	RA	0.076299114	1	0.076299114	NA	NA	NA	0.955	0.908	1.005		RA
1	17627888	rs9435690	0.016536747	0.967	0.967	0.968	0.013437693	0.95	0.911	0.989	RA	0.042226646	1	0.042226646	NA	NA	NA	0.95	0.903	0.998		RA
1	17628071	rs10159445	0.016960545	0.967	0.966	0.967	0.007170706	0.943	0.903	0.984	RA	0.023380321	1	0.023380321	NA	NA	NA	0.943	0.896	0.992		RA
1	17628076	rs10157257	0.017562326	0.968	0.968	0.968	0.01365894	0.95	0.912	0.989	RA	0.042877883	1	0.042877883	NA	NA	NA	0.95	0.904	0.998		RA
1	17628113	rs10159446	0.017596171	0.968	0.967	0.968	0.011064578	0.948	0.909	0.988	RA	0.035186867	1	0.035186867	NA	NA	NA	0.948	0.901	0.996		RA
1	17628152	rs10157413	0.017960617	0.967	0.967	0.968	0.007392552	0.943	0.904	0.984	RA	0.024063118	1	0.024063118	NA	NA	NA	0.943	0.897	0.992		RA
1	17628195	rs10888016	0.019786578	0.969	0.968	0.969	0.017936708	0.952	0.914	0.992	RA	0.055320435	1	0.055320435	NA	NA	NA	0.952	0.905	1.001		RA
1	17628211	rs10159019	0.01942607	0.969	0.968	0.969	0.017505008	0.952	0.913	0.991	RA	0.054076726	1	0.054076726	NA	NA	NA	0.952	0.905	1.001		RA
1	17628224	rs10157267	0.019591997	0.969	0.968	0.969	0.017513302	0.952	0.913	0.991	RA	0.054100643	1	0.054100643	NA	NA	NA	0.952	0.905	1.001		RA
1	17628525	rs75815235	0.268428808	1.035	1.033	1.037	0.66020881	1.031	0.898	1.184	RA,SSc,T1D	1	1	1	1.031	0	Inf	NA	NA	NA	RA,SSc,T1D
1	17628742	rs2477143	0.01814799	0.968	0.968	0.968	0.020364811	0.952	0.913	0.992	RA	0.062270796	1	0.062270796	NA	NA	NA	0.952	0.903	1.003		RA
1	17628964	rs2501781	0.018260986	0.967	0.967	0.968	0.008639374	0.944	0.904	0.985	RA	0.027875968	1	0.027875968	NA	NA	NA	0.944	0.897	0.994		RA
1	17629004	rs2477142	0.012609456	0.966	0.965	0.966	0.015641708	0.951	0.913	0.991	RA	0.048678888	1	0.048678888	NA	NA	NA	0.951	0.904	1		RA
1	17629045	rs2477141	0.017030577	0.967	0.966	0.967	0.009277388	0.945	0.905	0.986	RA	0.029812019	1	0.029812019	NA	NA	NA	0.945	0.898	0.994		RA
1	17629530	rs2501782	0.017602481	0.968	0.967	0.968	0.014263493	0.949	0.911	0.99	RA	0.044653239	1	0.044653239	NA	NA	NA	0.949	0.903	0.999		RA
1	17629898	rs113012552	0.244215547	1.021	1.021	1.022	0.122150755	1.044	0.988	1.104	RA,SSc	0.273317154	0.146659512	0.522084937	1.044	0.985	1.108	0.981	0.927	1.039	RA,SSc	T1D
1	17629912	rs2477140	0.023002031	0.969	0.969	0.97	0.011967617	0.947	0.908	0.988	RA	0.037877929	1	0.037877929	NA	NA	NA	0.947	0.9	0.997		RA
1	17629980	rs2501783	0.246850919	1.016	1.016	1.016	0.768665563	1.011	0.941	1.086	CeD,RA,T1D	0.84094141	0.852756381	0.576915125	1.011	0.902	1.133	0.981	0.916	1.05	CeD,RA,T1D	SSc
1	17630115	rs6664258	0.01897028	0.969	0.969	0.97	0.027887701	0.957	0.919	0.995	RA	0.083381425	1	0.083381425	NA	NA	NA	0.957	0.91	1.006		RA
1	17630193	rs2501784	0.012372489	0.966	0.966	0.967	0.003003967	0.949	0.918	0.983	RA,SSc	0.010236744	1	0.010236744	NA	NA	NA	0.949	0.913	0.988		RA,SSc
1	17630211	rs2501785	0.009222801	0.965	0.965	0.965	0.005012222	0.945	0.909	0.983	RA	0.016656877	1	0.016656877	NA	NA	NA	0.945	0.903	0.99		RA
1	17630269	rs111556847	0.265499888	1.036	1.034	1.038	0.652300142	1.051	0.845	1.308	RA,SSc	1	1	1	1.051	0	Inf	NA	NA	NA	RA,SSc
1	17630280	rs2477139	0.010274469	0.965	0.965	0.966	0.005415426	0.946	0.909	0.984	RA	0.017924876	1	0.017924876	NA	NA	NA	0.946	0.903	0.99		RA
1	17630305	rs2477138	0.011445807	0.966	0.966	0.966	0.007422072	0.948	0.911	0.986	RA	0.024153871	1	0.024153871	NA	NA	NA	0.948	0.904	0.993		RA
1	17630372	rs2501786	0.009149519	0.965	0.965	0.965	0.005452888	0.946	0.91	0.984	RA	0.018042381	1	0.018042381	NA	NA	NA	0.946	0.904	0.991		RA
1	17630605	rs2477137	0.162658446	1.025	1.024	1.025	0.30097792	1.03	0.974	1.089	CeD,T1D	0.698395516	0.698395516	1	1.03	0.888	1.195	NA	NA	NA	CeD,T1D
1	17630727	rs2501787	0.009346654	0.965	0.965	0.965	0.005151638	0.946	0.909	0.983	RA	0.017096007	1	0.017096007	NA	NA	NA	0.946	0.903	0.99		RA
1	17630779	rs72633823	0.951559676	0.999	0.998	1	0.702121638	0.97	0.83	1.134	SSc,T1D	0.658875175	0.389720437	0.764858334	1.02	0.976	1.066	0.97	0.794	1.184	RA	SSc,T1D
1	17630838	rs12401287	0.087426263	1.03	1.029	1.03	0.026987772	1.05	1.006	1.096	RA,SSc	0.085923936	0.034120167	0.495771373	1.05	1.004	1.098	0.98	0.926	1.038	RA,SSc	T1D
1	17630857	rs2985376	0.010611888	0.966	0.965	0.966	0.005203724	0.946	0.909	0.983	RA	0.017259874	1	0.017259874	NA	NA	NA	0.946	0.903	0.99		RA
1	17630878	rs2985375	0.010239717	0.965	0.965	0.966	0.005107796	0.945	0.909	0.983	RA	0.016957995	1	0.016957995	NA	NA	NA	0.945	0.903	0.99		RA
1	17630921	rs2477136	0.010894772	0.966	0.965	0.966	0.005315016	0.946	0.909	0.984	RA	0.017609673	1	0.017609673	NA	NA	NA	0.946	0.903	0.99		RA
1	17630943	rs2501788	0.010776163	0.966	0.965	0.966	0.004954117	0.945	0.909	0.983	RA	0.016473639	1	0.016473639	NA	NA	NA	0.945	0.903	0.99		RA
1	17630964	rs4625336	0.99756767	1	0.999	1.001	0.707692088	0.941	0.684	1.295	SSc	0.638681606	0.365845368	0.770196663	1.02	0.977	1.065	0.941	0.624	1.417	RA	SSc
1	17631022	rs2501789	0.007543274	0.964	0.964	0.964	0.003318427	0.943	0.907	0.981	RA	0.011255305	1	0.011255305	NA	NA	NA	0.943	0.902	0.987		RA
1	17631023	rs12402270	0.128559948	1.026	1.026	1.027	0.048132124	1.046	1	1.093	RA,SSc	0.120765669	0.059846413	0.433871131	1.046	0.998	1.096	0.977	0.923	1.035	RA,SSc	T1D
1	17631118	rs11800611	0.041589912	1.038	1.038	1.039	0.029510609	1.049	1.005	1.095	RA,SSc	0.089188326	0.037221042	0.47609132	1.049	1.003	1.097	0.979	0.925	1.037	RA,SSc	T1D
1	17631236	rs877552	0.980156232	1	1	1.001	0.704556257	0.936	0.664	1.319	SSc	0.691393124	0.424918269	0.767192611	1.018	0.975	1.063	0.936	0.603	1.453	RA	SSc
1	17631353	rs877551	0.009447291	0.965	0.965	0.965	0.005284922	0.946	0.91	0.984	RA	0.017515131	1	0.017515131	NA	NA	NA	0.946	0.903	0.99		RA
1	17631429	rs6660159	0.381149499	1.027	1.025	1.029	1	1.02	0	Inf	CeD,SSc,T1D	1	1	1	1.02	0	Inf	NA	NA	NA	CeD,SSc,T1D
1	17631445	rs877553	0.00984579	0.965	0.965	0.965	0.005220739	0.945	0.909	0.983	RA	0.017313383	1	0.017313383	NA	NA	NA	0.945	0.903	0.99		RA
1	17631652	rs11800688	0.70008766	1.008	1.007	1.009	0.121937287	1.071	0.982	1.168	RA	0.166257825	0.053824995	0.728779209	1.071	0.999	1.148	0.988	0.92	1.06	RA	CeD,T1D
1	17631911	rs78138254	0.363964937	1.025	1.024	1.027	0.651072195	1.046	0.86	1.272	SSc,T1D	1	1	1	1.046	0	Inf	NA	NA	NA	SSc,T1D
1	17632010	rs112208664	0.93534714	0.999	0.998	0.999	0.663790317	0.939	0.706	1.248	SSc	0.661032505	0.411975772	0.727876983	1.018	0.975	1.063	0.939	0.658	1.34	RA	SSc
1	17632251	rs72633828	0.821580573	0.996	0.995	0.997	0.722115825	0.97	0.822	1.145	SSc,T1D	0.8717972	0.686847065	0.783977456	1.009	0.966	1.054	0.97	0.783	1.203	RA	SSc,T1D
1	17632345	rs74058715	0.724306885	1.011	1.009	1.013	1	1.02	0	Inf	CeD,T1D	0.977383651	1	0.795000809	1.02	0	Inf	0.99	0.92	1.066	CeD,T1D	RA
1	17632382	rs1886303	0.01403876	0.967	0.967	0.967	0.007254479	0.947	0.911	0.986	RA	0.023638321	1	0.023638321	NA	NA	NA	0.947	0.904	0.993		RA
1	17632464	rs34324150	0.884906977	1.003	1.002	1.003	0.611846607	0.936	0.725	1.209	SSc	0.430730434	0.218568571	0.677061363	1.028	0.984	1.073	0.936	0.685	1.278	RA	SSc
1	17633246	rs11579504	0.162660448	1.024	1.024	1.025	0.084925717	1.042	0.994	1.091	RA,SSc	0.180975307	0.103518363	0.423618616	1.042	0.992	1.094	0.977	0.923	1.034	RA,SSc	T1D
1	17633499	rs2501795	0.963425969	0.999	0.999	1	0.390186749	0.924	0.772	1.106	SSc	0.439345035	0.338546867	0.450540941	1.021	0.979	1.064	0.924	0.753	1.134	RA	SSc
1	17633572	rs2477134	0.267775172	1.016	1.016	1.016	0.039865401	1.048	1.002	1.095	RA	0.040132562	0.006678975	1	1.048	1.013	1.083	0.975	0	Inf	RA	T1D
1	17635411	rs1886301	0.015909944	0.966	0.965	0.966	0.007187775	0.944	0.904	0.984	RA	0.023432905	1	0.023432905	NA	NA	NA	0.944	0.897	0.992		RA
1	17636288	rs12569317	0.138888019	1.026	1.025	1.026	0.066016752	1.044	0.997	1.092	RA,SSc	0.163152755	0.081222165	0.471193179	1.044	0.995	1.095	0.979	0.925	1.037	RA,SSc	T1D
1	17636321	rs2477131	0.134732809	1.026	1.025	1.026	0.085573407	1.042	0.994	1.091	RA,SSc	0.223894512	0.104277134	0.558739534	1.042	0.992	1.094	0.983	0.929	1.041	RA,SSc	T1D
1	17636363	rs2501801	0.192901889	1.023	1.023	1.024	0.123952071	1.048	0.987	1.114	RA	0.249472783	0.148724638	0.453903583	1.048	0.983	1.118	0.978	0.922	1.037	RA	T1D
1	17639465	rs2501805	0.960111614	1.002	0.999	1.005	0.503075192	0.922	0.726	1.17	RA	0.350581816	0.453909478	0.240129436	1.065	0.903	1.256	0.922	0.804	1.056	T1D	RA
1	17639667	rs36026330	0.953794635	0.997	0.992	1.002	0.465139578	0.92	0.734	1.152	RA,SSc	0.260770892	0.324683824	0.220973319	1.094	0.915	1.309	0.92	0.804	1.052	CeD	RA,SSc
1	17640141	rs34957305	0.584910995	0.974	0.969	0.978	0.333626812	0.912	0.757	1.099	RA,SSc	0.39798081	0.35595849	0.36901033	1.06	0.937	1.2	0.912	0.746	1.115	CeD	RA,SSc
1	17640368	rs35943476	0.837726742	0.991	0.987	0.995	0.680234404	0.928	0.651	1.323	RA	0.449176855	0.477067012	0.330783283	1.067	0.892	1.277	0.928	0.799	1.079	CeD	RA
1	17640731	rs115109055	0.883110688	1.007	1.002	1.012	1	0.951	0	Inf	SSc,T1D	0.923416138	0.965089232	0.65806931	1.022	0.386	2.706	0.951	0.763	1.186	CeD	SSc,T1D
1	17640784	rs2501806	0.604661369	0.983	0.981	0.985	0.37671565	0.943	0.829	1.073	RA,SSc	0.312561001	0.523037751	0.176739406	1.055	0.895	1.243	0.943	0.867	1.027	T1D	RA,SSc
1	17641259	rs2501807	0.603529443	1.018	1.016	1.02	1	1.016	0	Inf	CeD,RA,SSc	0.996529709	1	0.917854828	1.016	0	Inf	0.994	0.89	1.11	CeD,RA,SSc	T1D
1	17641436	rs2501808	0.508125419	1.028	1.024	1.031	1	1.038	0	Inf	RA	0.999433872	1	0.96654023	1.038	0	Inf	0.996	0.809	1.225	RA	SSc
1	17641684	rs1886300	3.84E-05	1.059	1.058	1.059	0.000235076	1.072	1.033	1.112	RA	0.000883231	0.000883231	1	1.072	1.029	1.117	NA	NA	NA	RA
1	17641755	rs71644031	0.426989091	0.963	0.959	0.967	0.28860697	0.911	0.767	1.082	RA,SSc	0.552620693	0.681156589	0.322507705	1.026	0.909	1.157	0.911	0.758	1.096	CeD	RA,SSc
1	17642129	rs76286252	0.633869548	0.979	0.975	0.983	0.506261439	0.932	0.756	1.148	RA,SSc	0.46317292	0.684552281	0.241742869	1.047	0.839	1.306	0.932	0.828	1.049	CeD	RA,SSc
1	17642273	rs9970772	4.67E-05	1.057	1.057	1.057	0.000312765	1.038	1.017	1.059	CeD,RA,SSc	0.001164394	0.001164394	1	1.038	1.015	1.061	NA	NA	NA	CeD,RA,SSc
1	17642758	rs2477129	0.581492146	1.019	1.017	1.022	1	1.016	0	Inf	CeD,RA,SSc	0.999901202	1	0.985976065	1.016	0	Inf	0.999	0.894	1.117	CeD,RA,SSc	T1D
1	17643140	rs36142431	0.518027405	0.969	0.965	0.974	0.346059076	0.915	0.76	1.101	RA,SSc	0.405710201	0.836785509	0.161555736	1.035	0.745	1.438	0.915	0.807	1.036	CeD	RA,SSc
1	17643163	rs6687815	0.663360652	1.015	1.013	1.018	1	1.014	0	Inf	CeD,RA,SSc	0.991007379	1	0.868923228	1.014	0	Inf	0.991	0.885	1.108	CeD,RA,SSc	T1D
1	17643180	rs36164094	0.518027405	0.969	0.965	0.974	0.346059076	0.915	0.76	1.101	RA,SSc	0.405710201	0.836785509	0.161555736	1.035	0.745	1.438	0.915	0.807	1.036	CeD	RA,SSc
1	17643572	rs6673715	0.967236073	1.001	1	1.002	1	1.031	0	Inf	T1D	0.850624468	0.688390999	0.734893552	1.031	0.888	1.197	0.984	0.898	1.079	T1D	RA,SSc
1	17643959	rs12074670	0.664065282	1.015	1.013	1.018	1	1.014	0	Inf	CeD,RA,SSc	0.991983918	1	0.876083041	1.014	0	Inf	0.991	0.886	1.109	CeD,RA,SSc	T1D
1	17645082	rs77074876	0.917701133	1.005	1.001	1.008	1	1.023	0	Inf	RA,T1D	0.983373942	0.845823303	0.973346315	1.023	0.81	1.293	0.973	0.191	4.949	RA,T1D	SSc
1	17646526	rs2147333	0.978928912	0.999	0.998	1	1	1.029	0	Inf	T1D	0.869861037	0.721271889	0.742243523	1.029	0.879	1.204	0.985	0.897	1.08	T1D	RA,SSc
1	17646694	rs2147332	0.928792646	0.998	0.997	0.999	1	0.98	0	Inf	RA,SSc	0.834710993	0.771797087	0.626191967	1.026	0.863	1.22	0.98	0.901	1.065	T1D	RA,SSc
1	17646795	rs78640205	0.44792757	0.964	0.959	0.968	0.347615591	0.915	0.76	1.101	RA,SSc	0.425597929	0.8951863	0.162324634	1.03	0.665	1.595	0.915	0.808	1.036	CeD	RA,SSc
1	17647039	rs6686220	0.84887589	1.005	1.004	1.006	1	1.025	0	Inf	T1D	0.96768473	0.789762388	0.958252323	1.025	0.855	1.229	0.982	0.491	1.964	T1D	SSc
1	17647045	rs10788663	2.72E-06	1.068	1.068	1.069	5.85E-07	1.08	1.048	1.113	RA,SSc	2.51E-06	2.51E-06	1	1.08	1.046	1.115	NA	NA	NA	RA,SSc
1	17647475	rs10788664	1.89E-07	1.083	1.083	1.084	4.99E-08	1.109	1.068	1.151	RA	2.23E-07	2.23E-07	1	1.109	1.066	1.153	NA	NA	NA	RA
1	17647920	rs4920592	1.24E-05	1.062	1.061	1.062	2.57E-05	1.08	1.042	1.12	RA	0.000102768	0.000102768	1	1.08	1.039	1.123	NA	NA	NA	RA
1	17647986	rs115457674	0.744464648	0.987	0.984	0.99	0.41465803	1.166	0.806	1.686	SSc	0.386859483	0.202802877	0.620945086	1.166	0.921	1.476	0.97	0.859	1.095	SSc	RA,T1D
1	17649358	rs10888018	2.61E-06	1.07	1.069	1.07	1.17E-06	1.096	1.056	1.137	RA	4.98E-06	4.98E-06	1	1.096	1.054	1.14	NA	NA	NA	RA
1	17649439	rs71644032	0.606628616	0.975	0.971	0.98	0.47813039	0.924	0.742	1.15	RA,SSc	0.48589239	0.784051984	0.227520752	1.04	0.784	1.382	0.924	0.812	1.051	CeD	RA,SSc
1	17649442	rs11203355	8.66E-06	1.064	1.063	1.064	3.33E-05	1.079	1.041	1.118	RA	0.000132056	0.000132056	1	1.079	1.038	1.122	NA	NA	NA	RA
1	17649445	rs10749618	0.762083217	1.007	1.006	1.008	1	1.036	0	Inf	T1D	0.847726772	0.609881312	0.822566109	1.036	0.904	1.187	0.967	0.718	1.301	T1D	SSc
1	17649487	rs11203356	1.18E-05	1.062	1.062	1.063	1.59E-05	1.084	1.045	1.125	RA	6.41E-05	6.41E-05	1	1.084	1.042	1.128	NA	NA	NA	RA
1	17649489	rs10888019	1.51E-06	1.075	1.074	1.075	1.36E-06	1.082	1.048	1.117	RA,SSc	5.76E-06	5.76E-06	1	1.082	1.046	1.119	NA	NA	NA	RA,SSc
1	17649497	rs11203357	1.33E-05	1.062	1.062	1.063	1.91E-05	1.084	1.044	1.124	RA	7.67E-05	7.67E-05	1	1.084	1.041	1.127	NA	NA	NA	RA
1	17649614	rs10888020	1.35E-05	1.062	1.061	1.062	2.69E-05	1.08	1.042	1.12	RA	0.000107162	0.000107162	1	1.08	1.039	1.124	NA	NA	NA	RA
1	17649679	rs10888021	6.85E-06	1.063	1.063	1.064	3.49E-05	1.065	1.034	1.097	RA,SSc	0.000138128	0.000138128	1	1.065	1.031	1.1	NA	NA	NA	RA,SSc
1	17649680	rs10888022	5.19E-06	1.065	1.065	1.066	1.79E-05	1.082	1.044	1.121	RA	7.20E-05	7.20E-05	1	1.082	1.041	1.125	NA	NA	NA	RA
1	17649726	rs10888023	9.80E-06	1.062	1.061	1.062	1.78E-05	1.068	1.037	1.101	RA,SSc	7.18E-05	7.18E-05	1	1.068	1.034	1.104	NA	NA	NA	RA,SSc
1	17649796	rs10888024	8.63E-06	1.063	1.063	1.063	1.89E-05	1.068	1.036	1.1	RA,SSc	7.61E-05	7.61E-05	1	1.068	1.034	1.103	NA	NA	NA	RA,SSc
1	17650232	rs112797936	0.713308618	1.013	1.011	1.015	1	1.02	0	Inf	RA,SSc	0.992493423	1	0.880000439	1.02	0	Inf	0.991	0.885	1.11	RA,SSc	T1D
1	17650247	rs11203358	4.81E-07	1.077	1.077	1.078	4.35E-08	1.109	1.069	1.151	RA	1.95E-07	1.95E-07	1	1.109	1.067	1.153	NA	NA	NA	RA
1	17650619	rs11203359	7.01E-06	1.063	1.063	1.064	1.68E-05	1.082	1.044	1.121	RA	6.78E-05	6.78E-05	1	1.082	1.041	1.124	NA	NA	NA	RA
1	17650818	rs12030939	9.03E-06	1.063	1.063	1.063	1.73E-05	1.082	1.044	1.122	RA	6.96E-05	6.96E-05	1	1.082	1.041	1.125	NA	NA	NA	RA
1	17651230	rs6692262	0.974061564	0.999	0.998	1	1	1.028	0	Inf	T1D	0.867151123	0.737937768	0.719640748	1.028	0.874	1.209	0.984	0.899	1.076	T1D	RA,SSc
1	17651628	rs1204895	0.993607357	1	0.999	1.001	1	1.04	0	Inf	T1D	0.728060322	0.580719065	0.620369387	1.04	0.905	1.195	0.978	0.898	1.067	T1D	RA,SSc
1	17651694	rs11203360	4.24E-06	1.066	1.066	1.066	1.73E-05	1.081	1.043	1.12	RA	6.95E-05	6.95E-05	1	1.081	1.04	1.123	NA	NA	NA	RA
1	17651704	rs11203361	7.27E-06	1.064	1.064	1.065	1.65E-05	1.082	1.044	1.122	RA	6.64E-05	6.64E-05	1	1.082	1.041	1.125	NA	NA	NA	RA
1	17651722	rs11203362	7.55E-06	1.062	1.062	1.063	3.71E-05	1.076	1.039	1.114	RA	0.000146682	0.000146682	1	1.076	1.036	1.117	NA	NA	NA	RA
1	17651926	rs4920594	7.94E-06	1.063	1.063	1.064	2.08E-05	1.081	1.043	1.121	RA	8.35E-05	8.35E-05	1	1.081	1.04	1.124	NA	NA	NA	RA
1	17653189	rs1924552	8.88E-06	1.063	1.062	1.063	2.13E-05	1.082	1.043	1.121	RA	8.55E-05	8.55E-05	1	1.082	1.04	1.125	NA	NA	NA	RA
1	17653954	rs1204894	1.82E-06	1.071	1.07	1.071	8.43E-07	1.097	1.057	1.138	RA	3.61E-06	3.61E-06	1	1.097	1.055	1.14	NA	NA	NA	RA
1	17654254	rs1204893	1.71E-06	1.071	1.071	1.072	7.78E-07	1.098	1.058	1.139	RA	3.33E-06	3.33E-06	1	1.098	1.055	1.141	NA	NA	NA	RA
1	17654306	rs12741565	5.85E-06	1.065	1.064	1.065	1.06E-05	1.085	1.046	1.126	RA	4.33E-05	4.33E-05	1	1.085	1.044	1.129	NA	NA	NA	RA
1	17654346	rs59499689	0.391437404	1.027	1.025	1.029	0.252877679	1.213	0.871	1.69	SSc	0.602441534	0.602441534	1	1.213	0.586	2.512	NA	NA	NA	SSc
1	17654375	rs72633848	0.440919926	1.013	1.012	1.013	0.126790705	1.046	0.987	1.108	RA	0.096187224	0.024481733	0.795569147	1.046	1.006	1.088	0.977	0.821	1.163	RA	CeD,SSc
1	17654767	rs12733748	0.521464119	0.97	0.966	0.974	0.350994907	0.917	0.764	1.1	RA,SSc	0.429382646	0.898076371	0.163994744	1.019	0.766	1.356	0.917	0.811	1.036	CeD,T1D	RA,SSc
1	17655024	rs144234160	0.518727217	0.97	0.966	0.974	0.334838343	0.916	0.765	1.095	RA,SSc	0.41185378	0.886269429	0.156019259	1.02	0.782	1.329	0.916	0.811	1.034	CeD,T1D	RA,SSc
1	17655049	rs11203363	7.93E-06	1.064	1.063	1.064	1.05E-05	1.085	1.046	1.125	RA	4.29E-05	4.29E-05	1	1.085	1.044	1.129	NA	NA	NA	RA
1	17655066	rs11203364	6.46E-06	1.064	1.063	1.064	1.83E-05	1.081	1.043	1.121	RA	7.36E-05	7.36E-05	1	1.081	1.04	1.124	NA	NA	NA	RA
1	17655407	rs1748041	2.79E-07	1.078	1.078	1.079	7.96E-09	1.095	1.062	1.129	RA,SSc	3.63E-08	3.63E-08	1	1.095	1.06	1.131	NA	NA	NA	RA,SSc
1	17655564	rs4920363	7.99E-06	1.064	1.063	1.064	1.05E-05	1.085	1.047	1.126	RA	4.29E-05	4.29E-05	1	1.085	1.044	1.129	NA	NA	NA	RA
1	17655648	rs1635599	0.00034197	1.065	1.065	1.066	7.55E-05	1.098	1.048	1.15	RA	0.00029316	0.00029316	1	1.098	1.044	1.155	NA	NA	NA	RA
1	17655668	rs1957881	7.74E-06	1.064	1.064	1.064	9.80E-06	1.086	1.047	1.126	RA	4.00E-05	4.00E-05	1	1.086	1.044	1.129	NA	NA	NA	RA
1	17655714	rs1748040	1.75E-06	1.072	1.071	1.072	9.41E-07	1.097	1.057	1.138	RA	4.02E-06	4.02E-06	1	1.097	1.054	1.14	NA	NA	NA	RA
1	17655776	rs1957880	1.21E-05	1.063	1.062	1.063	1.68E-05	1.084	1.045	1.124	RA	6.76E-05	6.76E-05	1	1.084	1.042	1.127	NA	NA	NA	RA
1	17655778	rs1957879	1.34E-05	1.062	1.062	1.063	3.66E-05	1.078	1.04	1.116	RA	0.000144738	0.000144738	1	1.078	1.037	1.12	NA	NA	NA	RA
1	17656017	rs1748039	1.76E-06	1.071	1.071	1.072	8.63E-07	1.097	1.057	1.138	RA	3.69E-06	3.69E-06	1	1.097	1.055	1.141	NA	NA	NA	RA
1	17656098	rs1957878	5.64E-06	1.064	1.064	1.065	1.29E-05	1.083	1.045	1.122	RA	5.24E-05	5.24E-05	1	1.083	1.042	1.125	NA	NA	NA	RA
1	17656496	rs11203365	3.61E-06	1.067	1.066	1.067	1.06E-05	1.084	1.046	1.124	RA	4.32E-05	4.32E-05	1	1.084	1.043	1.127	NA	NA	NA	RA
1	17656635	rs12035959	7.43E-06	1.063	1.063	1.064	1.61E-05	1.082	1.044	1.122	RA	6.51E-05	6.51E-05	1	1.082	1.041	1.125	NA	NA	NA	RA
1	17656766	rs12034419	6.43E-06	1.063	1.063	1.064	1.50E-05	1.082	1.044	1.122	RA	6.08E-05	6.08E-05	1	1.082	1.041	1.125	NA	NA	NA	RA
1	17657064	rs1359303	7.36E-06	1.063	1.062	1.063	2.05E-05	1.08	1.042	1.119	RA	8.22E-05	8.22E-05	1	1.08	1.039	1.122	NA	NA	NA	RA
1	17657123	rs1748038	2.01E-07	1.081	1.081	1.082	2.87E-08	1.111	1.07	1.153	RA	1.29E-07	1.29E-07	1	1.111	1.068	1.155	NA	NA	NA	RA
1	17657321	rs1635598	0.649070465	0.985	0.983	0.987	0.402004979	0.944	0.826	1.08	RA,SSc	0.33303566	0.534576008	0.189326237	1.054	0.893	1.244	0.944	0.867	1.029	T1D	RA,SSc
1	17657534	rs11203366	6.54E-06	1.064	1.064	1.064	1.71E-05	1.082	1.044	1.122	RA	6.89E-05	6.89E-05	1	1.082	1.041	1.125	NA	NA	NA	RA
1	17657616	rs11203367	7.18E-06	1.063	1.063	1.064	1.40E-05	1.083	1.045	1.122	RA	5.69E-05	5.69E-05	1	1.083	1.042	1.125	NA	NA	NA	RA
1	17657986	rs35809798	6.76E-06	1.064	1.063	1.064	1.51E-05	1.083	1.045	1.123	RA	6.09E-05	6.09E-05	1	1.083	1.042	1.126	NA	NA	NA	RA
1	17658232	rs1748037	0.624197532	0.984	0.982	0.986	0.259631178	0.936	0.833	1.05	RA,SSc	0.195045621	0.406108861	0.119243343	1.067	0.916	1.243	0.936	0.86	1.017	T1D	RA,SSc
1	17658273	rs71644035	0.435667546	0.964	0.96	0.968	0.346328018	0.917	0.765	1.099	RA,SSc	0.590718471	0.643461892	0.381999301	1.028	0.914	1.157	0.917	0.754	1.114	CeD	RA,SSc
1	17658337	rs12035527	5.80E-06	1.065	1.064	1.065	1.05E-05	1.085	1.046	1.125	RA	4.27E-05	4.27E-05	1	1.085	1.044	1.129	NA	NA	NA	RA
1	17658462	rs4920596	1.20E-05	1.062	1.061	1.062	2.88E-05	1.08	1.042	1.119	RA	0.000114807	0.000114807	1	1.08	1.038	1.122	NA	NA	NA	RA
1	17658505	rs4920597	1.29E-05	1.063	1.063	1.064	3.37E-05	1.066	1.034	1.099	RA,SSc	0.000133678	0.000133678	1	1.066	1.032	1.102	NA	NA	NA	RA,SSc
1	17658516	rs4920598	1.31E-05	1.063	1.063	1.064	3.35E-05	1.066	1.035	1.099	RA,SSc	0.000132693	0.000132693	1	1.066	1.032	1.102	NA	NA	NA	RA,SSc
1	17658554	rs12037914	1.30E-05	1.061	1.061	1.062	2.98E-05	1.079	1.041	1.119	RA	0.000118469	0.000118469	1	1.079	1.038	1.122	NA	NA	NA	RA
1	17658562	rs12035646	3.69E-08	1.079	1.079	1.079	2.28E-07	1.047	1.029	1.066	CeD,RA,T1D	9.95E-07	9.95E-07	1	1.047	1.028	1.067	NA	NA	NA	CeD,RA,T1D
1	17658564	rs6698443	0.531188877	1.022	1.02	1.024	1	1.031	0	Inf	CeD,SSc	0.997374988	1	0.92842335	1.031	0	Inf	0.995	0.89	1.112	CeD,SSc	T1D
1	17658697	rs12033604	6.45E-06	1.064	1.063	1.064	1.57E-05	1.082	1.044	1.122	RA	6.33E-05	6.33E-05	1	1.082	1.041	1.125	NA	NA	NA	RA
1	17658811	rs144042308	0.50242445	1.024	1.022	1.027	1	1.037	0	Inf	CeD,SSc	1	1	1	1.037	0	Inf	NA	NA	NA	CeD,SSc
1	17658942	rs4506506	6.45E-06	1.064	1.063	1.064	1.67E-05	1.081	1.044	1.121	RA	6.72E-05	6.72E-05	1	1.081	1.041	1.124	NA	NA	NA	RA
1	17659288	rs1748036	0.548951885	0.981	0.979	0.983	0.30148335	0.939	0.834	1.058	RA,SSc	0.272681735	0.546580492	0.139634678	1.053	0.89	1.245	0.939	0.864	1.021	T1D	RA,SSc
1	17659386	rs71644036	0.526484815	0.972	0.968	0.976	0.404646281	0.925	0.77	1.111	RA,SSc	0.435324979	0.788901395	0.190643972	1.038	0.79	1.364	0.925	0.823	1.04	CeD	RA,SSc
1	17659556	rs1635597	1.42E-06	1.072	1.071	1.072	5.61E-07	1.08	1.048	1.113	RA,SSc	2.41E-06	2.41E-06	1	1.08	1.046	1.115	NA	NA	NA	RA,SSc
1	17659813	rs3795214	4.55E-06	1.065	1.064	1.065	1.07E-05	1.083	1.045	1.122	RA	4.37E-05	4.37E-05	1	1.083	1.042	1.125	NA	NA	NA	RA
1	17660047	rs882537	1.51E-06	1.072	1.071	1.072	6.58E-07	1.08	1.048	1.113	RA,SSc	2.83E-06	2.83E-06	1	1.08	1.046	1.115	NA	NA	NA	RA,SSc
1	17660468	rs34309058	0.536132175	1.033	1.028	1.039	0.735196751	1.11	0.606	2.032	T1D	0.554549683	0.820072718	0.269431533	1.11	0.452	2.728	0.833	0.601	1.153	T1D	SSc
1	17660601	rs57744451	0.734698953	1.012	1.009	1.014	0.977873322	1.096	0.002	709.639	SSc	1	1	1	1.096	0	Inf	NA	NA	NA	SSc
1	17660660	rs874882	3.92E-06	1.067	1.067	1.068	1.15E-05	1.085	1.046	1.126	RA	4.69E-05	4.69E-05	1	1.085	1.043	1.129	NA	NA	NA	RA
1	17660697	rs1548323	7.16E-06	1.063	1.063	1.064	1.71E-05	1.082	1.044	1.122	RA	6.88E-05	6.88E-05	1	1.082	1.041	1.125	NA	NA	NA	RA
[truncated: 250,970 more rows]
